# Supplementary material for: Strong room-temperature bulk nonlinear Hall effect in a spin-valley locked Dirac material
Source: Nat Commun. 2023 Jan 23;14:364. doi: 10.1038/s41467-023-35989-0 (PMC9871029; doi:10.1038/s41467-023-35989-0)
Supplement: Supplementary file 3 — Source Data [file 41467_2023_35989_MOESM3_ESM.xlsx]

## Sheet: Sheet1
Fig. 2c
I/A	117.777Hz	77.777Hz	37.777Hz	17.777Hz	117.777Hz	77.777Hz	37.777Hz	17.777Hz
0	9.71109e-10	-1.44121e-09	-1.0145e-09	-8.02954e-09	1.57431e-09	2.08383e-08	7.6825e-10	-1.98681e-09
2.5e-06	5.15105e-08	4.24233e-08	-1.46819e-08	2.24269e-08	1.31719e-08	1.16586e-08	-1.19218e-08	-1.43243e-08
5e-06	1.63379e-07	1.65535e-07	1.10374e-07	1.10405e-07	1.37632e-08	-5.26554e-09	1.69468e-08	9.07047e-09
7.5e-06	3.18118e-07	3.12512e-07	3.32411e-07	2.98885e-07	4.45759e-08	4.27276e-08	4.06174e-08	4.74338e-08
1e-05	5.79781e-07	5.74618e-07	5.7816e-07	5.35574e-07	5.9577e-08	8.06996e-08	8.1874e-08	3.77372e-08
1.25e-05	8.37472e-07	1.00351e-06	9.58996e-07	8.97404e-07	1.38039e-07	1.92737e-07	1.02612e-07	2.91602e-07
1.5e-05	1.3237e-06	1.31972e-06	1.30263e-06	1.27019e-06	1.33115e-07	1.35414e-07	1.41916e-07	1.91232e-07
1.75e-05	1.81166e-06	1.79607e-06	1.79079e-06	1.76247e-06	1.75727e-07	1.69978e-07	1.90248e-07	1.81339e-07
2e-05	2.35171e-06	2.35602e-06	2.28921e-06	2.24704e-06	2.26771e-07	2.82836e-07	2.89755e-07	2.29841e-07
2.25e-05	2.97828e-06	2.9573e-06	2.89202e-06	2.91643e-06	3.33541e-07	3.2866e-07	2.9077e-07	3.0937e-07
2.5e-05	3.6657e-06	3.6496e-06	3.61928e-06	3.529e-06	4.35131e-07	3.72859e-07	4.5107e-07	4.19596e-07
2.75e-05	4.40465e-06	4.39479e-06	4.35841e-06	4.25136e-06	5.08579e-07	5.19665e-07	4.88338e-07	5.25339e-07
3e-05	5.26233e-06	5.23574e-06	5.15899e-06	5.05074e-06	5.78624e-07	6.19369e-07	6.17695e-07	6.10373e-07
3.25e-05	6.42437e-06	6.32644e-06	6.73374e-06	5.92554e-06	4.43276e-07	5.96401e-07	7.44076e-07	6.07111e-07
3.5e-05	7.21867e-06	7.16912e-06	7.05642e-06	6.91064e-06	8.10972e-07	7.95419e-07	8.30885e-07	7.9859e-07
3.75e-05	8.24232e-06	8.2133e-06	8.07343e-06	7.98115e-06	9.32778e-07	9.48734e-07	9.81343e-07	9.22418e-07
4e-05	9.36136e-06	9.33641e-06	9.21729e-06	9.10211e-06	1.08578e-06	1.06205e-06	1.13987e-06	1.04154e-06
4.25e-05	1.05629e-05	1.05821e-05	1.04156e-05	1.02432e-05	1.21586e-06	1.19843e-06	1.17881e-06	1.25626e-06
4.5e-05	1.19022e-05	1.18676e-05	1.16033e-05	1.14959e-05	1.34669e-06	1.33803e-06	1.36332e-06	1.35764e-06
4.75e-05	1.32682e-05	1.31709e-05	1.29786e-05	1.28746e-05	1.46533e-06	1.5018e-06	1.5531e-06	1.57469e-06
5e-05	1.46855e-05	1.45826e-05	1.4419e-05	1.42736e-05	1.65188e-06	1.63776e-06	1.64152e-06	1.69777e-06
5.25e-05	1.61841e-05	1.60824e-05	1.58031e-05	1.55586e-05	1.80113e-06	1.84197e-06	1.82989e-06	1.96739e-06
5.5e-05	1.77796e-05	1.76491e-05	1.74273e-05	1.70992e-05	1.94961e-06	1.98153e-06	2.06737e-06	2.04747e-06
5.75e-05	1.94084e-05	1.92538e-05	1.89096e-05	1.87793e-05	2.13483e-06	2.16486e-06	2.17397e-06	2.22643e-06
6e-05	2.1183e-05	2.10177e-05	2.07041e-05	2.04262e-05	2.30072e-06	2.36812e-06	2.37427e-06	2.34721e-06
6.25e-05	2.29798e-05	2.2817e-05	2.2393e-05	2.21147e-05	2.50457e-06	2.55866e-06	2.57971e-06	2.71156e-06
6.5e-05	2.48147e-05	2.45938e-05	2.41496e-05	2.39251e-05	2.68383e-06	2.76661e-06	2.74118e-06	2.73209e-06
6.75e-05	2.67218e-05	2.6479e-05	2.61526e-05	2.57244e-05	2.89435e-06	2.99171e-06	2.9655e-06	3.11451e-06
7e-05	2.87772e-05	2.851e-05	2.80489e-05	2.756e-05	3.17318e-06	3.23238e-06	3.21996e-06	3.25798e-06
7.25e-05	3.08366e-05	3.05515e-05	3.00394e-05	2.96538e-05	3.40206e-06	3.41095e-06	3.47589e-06	3.56625e-06
7.5e-05	3.30185e-05	3.26116e-05	3.2228e-05	3.17338e-05	3.62562e-06	3.58976e-06	3.71666e-06	3.74826e-06
7.75e-05	3.52097e-05	3.49429e-05	3.43307e-05	3.39283e-05	3.84541e-06	3.90669e-06	4.03155e-06	4.04845e-06
8e-05	3.75496e-05	3.71132e-05	3.65379e-05	3.61058e-05	4.06084e-06	4.06562e-06	4.22669e-06	4.25765e-06
8.25e-05	3.98322e-05	3.94624e-05	3.88859e-05	3.84602e-05	4.33373e-06	4.32759e-06	4.47877e-06	4.65594e-06
8.5e-05	4.21928e-05	4.1916e-05	4.12404e-05	4.09366e-05	4.59896e-06	4.61746e-06	4.67755e-06	4.72859e-06
8.75e-05	4.46355e-05	4.43374e-05	4.35551e-05	4.30151e-05	4.91862e-06	4.89304e-06	4.97207e-06	5.10762e-06
9e-05	4.72002e-05	4.68645e-05	4.6123e-05	4.5485e-05	5.15995e-06	5.11649e-06	5.32372e-06	5.27827e-06
9.25e-05	4.98043e-05	4.95136e-05	4.88354e-05	4.81599e-05	5.44672e-06	5.51588e-06	5.53268e-06	5.53385e-06
9.5e-05	5.25779e-05	5.21233e-05	5.13044e-05	5.07001e-05	5.76592e-06	5.7471e-06	5.9248e-06	5.99075e-06
9.75e-05	5.52041e-05	5.48084e-05	5.39418e-05	5.32955e-05	6.03238e-06	6.01057e-06	6.13914e-06	6.28738e-06
0.0001	5.80496e-05	5.76689e-05	5.67554e-05	5.60482e-05	6.30943e-06	6.35404e-06	6.36747e-06	6.55457e-06
Fig. 2d
I/uA	Positive	Negative			117.777Hz	77.777Hz	37.777Hz	17.777Hz	117.777Hz	77.777Hz	37.777Hz	17.777Hz
0	6.7478e-08	-6.36229e-08		0	-1.78612e-09	-1.20973e-08	-6.13076e-10	5.97217e-10	-4.93125e-09	-4.82796e-09	-5.7831e-09	-1.16049e-08
2	5.59795e-08	-5.40377e-08		2.5e-06	6.47779e-08	7.87451e-08	5.45397e-08	6.43592e-08	1.4005e-07	1.46134e-07	1.44693e-07	1.52208e-07
4	4.93268e-07	-2.96675e-07		5e-06	2.42548e-07	2.42609e-07	2.42031e-07	2.66655e-07	6.04779e-07	6.02559e-07	6.22657e-07	5.98881e-07
6	8.6178e-07	-8.95932e-07		7.5e-06	5.59545e-07	5.79768e-07	5.82663e-07	5.85756e-07	1.35681e-06	1.33739e-06	1.33805e-06	1.33115e-06
8	1.60716e-06	-1.62755e-06		1e-05	1.01039e-06	1.00955e-06	1.00366e-06	1.00638e-06	2.43358e-06	2.41134e-06	2.41441e-06	2.40858e-06
10	2.52966e-06	-2.42284e-06		1.25e-05	1.57256e-06	1.54178e-06	1.5952e-06	1.55176e-06	3.80291e-06	3.7391e-06	3.78379e-06	3.78057e-06
12	3.51315e-06	-3.43662e-06		1.5e-05	2.29585e-06	2.28716e-06	2.28716e-06	2.27502e-06	5.45859e-06	5.44881e-06	5.42336e-06	5.43938e-06
14	4.74822e-06	-4.59312e-06		1.75e-05	3.10752e-06	3.10717e-06	3.0993e-06	3.10316e-06	7.43215e-06	7.42145e-06	7.40368e-06	7.36801e-06
16	6.18858e-06	-6.07359e-06		2e-05	4.08229e-06	4.06564e-06	4.06808e-06	4.05469e-06	9.71978e-06	9.71578e-06	9.68066e-06	9.66135e-06
18	7.7706e-06	-7.78524e-06		2.25e-05	5.14906e-06	5.14824e-06	5.13357e-06	5.08955e-06	1.22971e-05	1.2285e-05	1.22187e-05	1.21978e-05
20	9.51686e-06	-9.38281e-06		2.5e-05	6.37376e-06	6.35533e-06	6.32448e-06	6.31193e-06	1.5192e-05	1.51844e-05	1.51422e-05	1.50992e-05
22	1.14529e-05	-1.14698e-05		2.75e-05	7.69782e-06	7.69084e-06	7.68022e-06	7.63959e-06	1.83844e-05	1.83587e-05	1.83329e-05	1.82543e-05
24	1.36847e-05	-1.35304e-05		3e-05	9.16605e-06	9.14705e-06	9.16207e-06	9.11478e-06	2.18907e-05	2.18644e-05	2.17975e-05	2.17481e-05
26	1.60279e-05	-1.60405e-05		3.25e-05	1.06752e-05	1.07902e-05	1.07913e-05	1.06945e-05	2.58147e-05	2.57924e-05	2.54413e-05	2.55532e-05
28	1.85745e-05	-1.85738e-05		3.5e-05	1.24972e-05	1.24954e-05	1.24504e-05	1.23915e-05	2.98699e-05	2.98384e-05	2.9758e-05	2.96247e-05
30	2.12581e-05	-2.13397e-05		3.75e-05	1.43511e-05	1.43393e-05	1.42924e-05	1.42747e-05	3.43435e-05	3.42675e-05	3.41949e-05	3.4084e-05
32	2.43207e-05	-2.42708e-05		4e-05	1.63391e-05	1.63043e-05	1.62902e-05	1.61964e-05	3.90644e-05	3.90161e-05	3.89116e-05	3.87822e-05
34	2.75221e-05	-2.74778e-05		4.25e-05	1.84221e-05	1.83935e-05	1.83388e-05	1.83089e-05	4.41076e-05	4.40049e-05	4.39136e-05	4.37809e-05
36	3.0835e-05	-3.07587e-05		4.5e-05	2.06211e-05	2.0604e-05	2.05422e-05	2.04858e-05	4.94218e-05	4.93271e-05	4.92087e-05	4.90315e-05
38	3.44263e-05	-3.43794e-05		4.75e-05	2.29635e-05	2.29411e-05	2.2888e-05	2.28233e-05	5.50472e-05	5.49528e-05	5.48195e-05	5.46494e-05
40	3.81393e-05	-3.80092e-05		5e-05	2.54495e-05	2.54131e-05	2.53466e-05	2.52819e-05	6.10278e-05	6.09362e-05	6.07559e-05	6.05767e-05
42	4.1929e-05	-4.19611e-05		5.25e-05	2.80321e-05	2.79949e-05	2.79288e-05	2.7874e-05	6.72702e-05	6.71708e-05	6.69957e-05	6.6788e-05
44	4.61618e-05	-4.60534e-05		5.5e-05	3.07355e-05	3.06922e-05	3.06198e-05	3.05299e-05	7.37964e-05	7.36863e-05	7.34941e-05	7.32659e-05
46	5.02856e-05	-5.02784e-05		5.75e-05	3.35555e-05	3.35159e-05	3.3456e-05	3.33813e-05	8.06247e-05	8.0508e-05	8.03034e-05	8.00513e-05
48	5.47714e-05	-5.46662e-05		6e-05	3.653e-05	3.64819e-05	3.63704e-05	3.62724e-05	8.77864e-05	8.76507e-05	8.74146e-05	8.71215e-05
50	5.94156e-05	-5.93382e-05		6.25e-05	3.96142e-05	3.95646e-05	3.94472e-05	3.93659e-05	9.52645e-05	9.51117e-05	9.49e-05	9.4532e-05
52	6.42975e-05	-6.41664e-05		6.5e-05	4.27901e-05	4.27389e-05	4.26385e-05	4.2507e-05	0.000102983	0.000102861	0.000102604	0.000102241
54	6.93458e-05	-6.92525e-05		6.75e-05	4.61041e-05	4.60284e-05	4.59421e-05	4.58221e-05	0.000111048	0.000110879	0.00011061	0.00011019
56	7.4567e-05	-7.45526e-05		7e-05	4.95275e-05	4.94659e-05	4.93729e-05	4.9204e-05	0.000119391	0.000119208	0.000118915	0.000118521
58	7.99473e-05	-7.99902e-05		7.25e-05	5.30604e-05	5.29946e-05	5.28715e-05	5.27405e-05	0.000128025	0.000127848	0.000127488	0.000127065
60	8.54615e-05	-8.54371e-05		7.5e-05	5.67542e-05	5.66714e-05	5.65612e-05	5.63917e-05	0.000136969	0.000136793	0.000136427	0.000135969
62	9.14043e-05	-9.12989e-05		7.75e-05	6.05295e-05	6.04341e-05	6.03366e-05	6.01314e-05	0.000146235	0.000146009	0.000145663	0.000145175
64	9.7268e-05	-9.73316e-05		8e-05	6.44247e-05	6.43534e-05	6.4192e-05	6.40094e-05	0.000155759	0.000155537	0.000155154	0.000154646
66	0.000103606	-0.000103435		8.25e-05	6.845e-05	6.83262e-05	6.81925e-05	6.80126e-05	0.000165606	0.000165383	0.0001649	0.000164396
68	0.000109906	-0.000109821		8.5e-05	7.25598e-05	7.2451e-05	7.22801e-05	7.20657e-05	0.000175742	0.000175474	0.000175027	0.000174397
70	0.00011644	-0.000116325		8.75e-05	7.67951e-05	7.66706e-05	7.65231e-05	7.63041e-05	0.000186154	0.000185896	0.000185369	0.000184804
72	0.000123098	-0.000123087		9e-05	8.1131e-05	8.10092e-05	8.08437e-05	8.06225e-05	0.000196839	0.000196612	0.000196088	0.000195424
74	0.000130156	-0.000130017		9.25e-05	8.55897e-05	8.54569e-05	8.52756e-05	8.50704e-05	0.00020789	0.000207592	0.000207016	0.000206365
76	0.000137189	-0.000136962		9.5e-05	9.01653e-05	9.00306e-05	8.98288e-05	8.95621e-05	0.000219224	0.000218855	0.000218347	0.000217572
78	0.000144476	-0.000144367		9.75e-05	9.4801e-05	9.46587e-05	9.44501e-05	9.42201e-05	0.000230701	0.000230358	0.00022978	0.000229005
80	0.000151953	-0.000151719		0.0001	9.95989e-05	9.94599e-05	9.92802e-05	9.90133e-05	0.000242684	0.000242317	0.000241658	0.000240855
82	0.000159493	-0.000159415
84	0.000167357	-0.00016723
86	0.000175291	-0.000175236
88	0.000183535	-0.000183318
90	0.00019196	-0.000191841
92	0.000200589	-0.000200403
94	0.000209368	-0.000209173
96	0.00021821	-0.000218059
98	0.000227434	-0.000227196
100	0.000236621	-0.00023648
Fig. 2e
I/A	400K	375K	350K	325K	300K	250K	200K
0	1.59992e-09	-2.80297e-08	2.60745e-08	2.30003e-08	-1.00202e-07	-1.0637e-08	-3.708e-08
2.5e-06	5.61597e-08	9.7585e-08	9.78947e-09	-5.14331e-08	-7.41401e-08	8.32951e-08	-2.86213e-09
5e-06	5.97712e-08	5.94468e-08	-5.79434e-08	9.91366e-09	4.06173e-08	6.81522e-09	9.58036e-10
7.5e-06	2.26203e-07	1.09874e-07	2.68647e-09	1.4185e-07	7.542e-08	-2.38545e-08	2.29975e-08
1e-05	3.91513e-07	2.40253e-07	1.54222e-07	-5.39016e-09	-1.48625e-08	-3.34284e-08	6.32576e-09
1.25e-05	7.62153e-07	3.04432e-07	3.84543e-08	1.1733e-07	2.68872e-08	-3.92281e-08	2.06942e-08
1.5e-05	1.05208e-06	3.51138e-07	1.85874e-07	8.10024e-08	1.85721e-08	2.95861e-08	-1.12847e-08
1.75e-05	1.49934e-06	6.69245e-07	2.3652e-07	8.62586e-08	3.98889e-08	1.96715e-08	3.26684e-08
2e-05	1.92309e-06	8.0719e-07	3.59827e-07	8.38496e-08	3.2645e-08	1.07469e-07	1.90426e-08
2.25e-05	2.55383e-06	9.30141e-07	4.94557e-07	1.82411e-07	1.21291e-07	1.68475e-07	-5.87872e-08
2.5e-05	3.03445e-06	1.21037e-06	5.73003e-07	2.69113e-07	5.5088e-08	1.21753e-07	4.19545e-08
2.75e-05	3.68702e-06	1.49687e-06	7.01704e-07	4.05197e-07	1.21719e-07	1.38652e-07	4.63413e-08
3e-05	4.37335e-06	1.88354e-06	8.73771e-07	2.84144e-07	2.48962e-07	3.0963e-07	8.94465e-08
3.25e-05	5.01236e-06	2.13424e-06	1.08741e-06	4.27784e-07	2.0156e-07	3.37661e-07	6.50117e-08
3.5e-05	5.82403e-06	2.5115e-06	1.15732e-06	5.48011e-07	3.05855e-07	3.97032e-07	2.08789e-07
3.75e-05	6.61816e-06	2.6968e-06	1.24247e-06	3.60227e-07	2.02338e-07	2.91088e-07	1.42375e-07
4e-05	7.38716e-06	3.09647e-06	1.41543e-06	4.76185e-07	3.28811e-07	3.17519e-07	3.39956e-08
4.25e-05	8.41682e-06	3.48822e-06	1.51088e-06	5.90604e-07	3.41605e-07	4.04024e-07	1.26083e-07
4.5e-05	9.55463e-06	3.84379e-06	1.61677e-06	6.41395e-07	3.52992e-07	3.35779e-07	8.46442e-08
4.75e-05	1.0537e-05	4.27003e-06	1.85385e-06	6.09131e-07	3.96359e-07	4.64928e-07	1.79368e-07
5e-05	1.16245e-05	4.70601e-06	2.09968e-06	9.13032e-07	4.99472e-07	6.16673e-07	3.9554e-07
5.25e-05	1.27333e-05	5.35984e-06	2.26605e-06	8.85994e-07	3.61751e-07	4.74602e-07	4.30557e-07
5.5e-05	1.40157e-05	5.75053e-06	2.37282e-06	1.14466e-06	3.49861e-07	5.11845e-07	3.34253e-07
5.75e-05	1.53483e-05	6.1361e-06	2.72738e-06	1.03369e-06	5.90578e-07	4.61182e-07	4.32256e-07
6e-05	1.66514e-05	6.77235e-06	2.99722e-06	1.05734e-06	6.38509e-07	5.21021e-07	4.51882e-07
6.25e-05	1.79291e-05	7.37024e-06	3.14266e-06	1.10426e-06	5.61346e-07	6.11614e-07	6.96497e-07
6.5e-05	1.93333e-05	7.89411e-06	3.35894e-06	1.035e-06	6.01659e-07	4.70528e-07	5.04457e-07
6.75e-05	2.06849e-05	8.49181e-06	3.48373e-06	1.29753e-06	6.65969e-07	7.1175e-07	5.54401e-07
7e-05	2.24349e-05	9.00318e-06	3.95222e-06	1.32618e-06	7.50099e-07	7.83702e-07	5.55448e-07
7.25e-05	2.4145e-05	9.51319e-06	3.94466e-06	1.17e-06	5.36944e-07	5.50714e-07	3.76225e-07
7.5e-05	2.59049e-05	9.92542e-06	4.19028e-06	1.03832e-06	2.71308e-07	6.73779e-07	4.82129e-07
7.75e-05	2.75549e-05	1.07806e-05	4.34496e-06	1.28571e-06	2.8012e-07	5.01991e-07	2.04949e-07
8e-05	2.94044e-05	1.16016e-05	4.51733e-06	1.51948e-06	1.55286e-07	1.73259e-07	8.40508e-08
8.25e-05	3.09937e-05	1.23501e-05	4.59812e-06	1.45079e-06	9.0181e-08	3.17801e-07	1.24355e-07
8.5e-05	3.27571e-05	1.30049e-05	4.95088e-06	1.26859e-06	1.83233e-08	1.86799e-07	-9.09418e-08
8.75e-05	3.47279e-05	1.35195e-05	5.22482e-06	1.49986e-06	1.48475e-07	3.9499e-07	-1.73553e-07
9e-05	3.65397e-05	1.43972e-05	5.29461e-06	1.25215e-06	1.64594e-07	3.38803e-07	-2.13533e-07
9.25e-05	3.85487e-05	1.48253e-05	5.68775e-06	1.28485e-06	-3.14375e-08	3.48482e-07	-3.00053e-07
9.5e-05	4.05232e-05	1.54761e-05	5.85512e-06	1.29277e-06	9.97358e-08	2.78467e-08	1.49437e-07
9.75e-05	4.24993e-05	1.62398e-05	6.02769e-06	1.33004e-06	3.60609e-07	-1.51785e-07	-1.13058e-07
0.0001	4.47669e-05	1.69448e-05	6.3039e-06	1.40439e-06	2.29385e-07	1.13784e-07	-4.82965e-07
Fig. 2f
	400K	375K	350K	325K	300K	250K	200K
0	4.65624e-08	-8.77508e-09	4.32952e-08	4.20825e-08	4.72062e-09	3.33156e-08	-1.02559e-07
2.5e-06	4.34046e-08	-2.37771e-08	3.32607e-08	-4.13731e-09	-8.9218e-09	-4.1162e-08	-1.76352e-08
5e-06	-3.03939e-08	-5.71716e-08	-1.0175e-09	-7.68622e-09	-1.50027e-08	-5.47663e-08	-2.63536e-08
7.5e-06	-3.19612e-08	-1.79438e-08	-3.53249e-08	-1.81971e-08	-1.2853e-07	-1.74236e-07	1.07215e-08
1e-05	-7.55049e-08	-6.33536e-08	9.6938e-09	-1.06698e-07	-4.52277e-08	-4.03545e-08	7.43065e-09
1.25e-05	-1.94356e-08	-4.45019e-08	-6.95246e-08	-6.61418e-08	-9.08096e-08	-1.28132e-07	-5.66486e-08
1.5e-05	-1.81779e-07	-1.07597e-07	-1.97762e-07	-1.34395e-07	-8.50379e-08	-2.32326e-07	-1.68459e-07
1.75e-05	-1.77312e-07	-1.32342e-07	-1.40509e-07	-1.09592e-07	-2.69866e-07	-1.17677e-07	-2.11673e-07
2e-05	-1.25092e-07	-2.16235e-07	-1.83065e-07	-2.41839e-07	-3.0975e-07	-3.06429e-07	-3.04227e-07
2.25e-05	-3.31538e-07	-2.52261e-07	-1.69993e-07	-3.11134e-07	-2.84866e-07	-3.15726e-07	-2.98721e-07
2.5e-05	-3.77746e-07	-1.46741e-07	-2.34835e-07	-2.93335e-07	-4.359e-07	-3.93346e-07	-2.0204e-07
2.75e-05	-3.55111e-07	-1.96261e-07	-1.89221e-07	-2.64386e-07	-4.13456e-07	-4.2691e-07	-2.91995e-07
3e-05	-3.57762e-07	-3.04099e-07	-3.77474e-07	-4.11166e-07	-6.58151e-07	-5.03539e-07	-2.43724e-07
3.25e-05	-4.88075e-07	-3.00828e-07	-1.60014e-07	-3.77726e-07	-5.16193e-07	-5.94023e-07	-2.77745e-07
3.5e-05	-4.1812e-07	-1.98529e-07	-1.09995e-07	-4.55648e-07	-5.66463e-07	-6.06492e-07	-4.05187e-07
3.75e-05	-6.64109e-07	-3.17174e-07	-2.68433e-07	-6.35396e-07	-8.85641e-07	-8.83946e-07	-4.56501e-07
4e-05	-7.46696e-07	-3.7833e-07	-2.4562e-07	-6.70724e-07	-9.12309e-07	-7.53865e-07	-4.896e-07
4.25e-05	-8.07934e-07	-2.81371e-07	-1.90188e-07	-7.23657e-07	-9.90922e-07	-9.71643e-07	-6.2439e-07
4.5e-05	-7.45031e-07	-3.12791e-07	-2.48712e-07	-6.67921e-07	-1.00543e-06	-9.88808e-07	-5.71776e-07
4.75e-05	-7.83861e-07	-3.97492e-07	-3.42538e-07	-8.45489e-07	-1.14396e-06	-1.26613e-06	-6.144e-07
5e-05	-8.03698e-07	-4.05693e-07	-2.8141e-07	-7.56848e-07	-1.1007e-06	-1.17527e-06	-7.01425e-07
5.25e-05	-8.17574e-07	-4.1396e-07	-1.19234e-07	-7.64306e-07	-1.17061e-06	-1.22083e-06	-8.12447e-07
5.5e-05	-1.07845e-06	-1.88437e-07	-1.83334e-07	-8.37894e-07	-1.26054e-06	-1.32101e-06	-1.09936e-06
5.75e-05	-8.94251e-07	-6.56314e-08	-1.56214e-07	-9.55061e-07	-1.27109e-06	-1.29883e-06	-1.29936e-06
6e-05	-1.0437e-06	-3.03755e-07	-2.89556e-08	-7.82391e-07	-1.34226e-06	-1.52708e-06	-1.53732e-06
6.25e-05	-9.44145e-07	-1.30383e-07	-2.44363e-08	-6.36854e-07	-1.18953e-06	-1.26544e-06	-1.49535e-06
6.5e-05	-1.04062e-06	2.30882e-08	4.61948e-08	-7.10806e-07	-1.12243e-06	-1.38041e-06	-8.43819e-07
6.75e-05	-9.89882e-07	2.36292e-07	2.88837e-07	-7.82757e-07	-1.00667e-06	-1.3142e-06	-9.69252e-07
7e-05	-9.61095e-07	2.25873e-07	3.57209e-07	-7.37902e-07	-9.77356e-07	-1.40556e-06	-9.36628e-07
7.25e-05	-1.17159e-06	-5.45802e-08	2.31553e-07	-9.75484e-07	-1.41275e-06	-1.84607e-06	-1.28942e-06
7.5e-05	-1.23824e-06	1.65501e-07	2.37549e-07	-8.19128e-07	-1.54989e-06	-1.87125e-06	-1.43704e-06
7.75e-05	-1.28185e-06	1.82293e-07	6.67408e-07	-5.14759e-07	-1.21266e-06	-1.82055e-06	-1.09082e-06
8e-05	-1.07176e-06	1.95716e-07	7.415e-07	-5.80177e-07	-1.19363e-06	-1.64568e-06	-1.22202e-06
8.25e-05	-1.05618e-06	5.83802e-07	9.6041e-07	-3.56509e-07	-1.16779e-06	-1.85623e-06	-1.11127e-06
8.5e-05	-9.81665e-07	7.06054e-07	1.12371e-06	-1.94022e-07	-8.26358e-07	-1.7871e-06	-9.70654e-07
8.75e-05	-9.1285e-07	1.01616e-06	1.4212e-06	-8.7874e-08	-8.45153e-07	-1.4377e-06	-1.10049e-06
9e-05	-1.04741e-06	1.24129e-06	1.67306e-06	1.61981e-07	-9.68273e-07	-1.34877e-06	-1.08705e-06
9.25e-05	-9.07868e-07	1.48093e-06	1.92635e-06	1.1256e-07	-7.86209e-07	-1.35513e-06	-1.37827e-06
9.5e-05	-6.86642e-07	1.84002e-06	2.03757e-06	2.10037e-07	-5.19624e-07	-9.70312e-07	-1.20986e-06
9.75e-05	-1.02334e-06	1.87194e-06	2.04452e-06	4.43708e-07	-3.99932e-07	-6.75004e-07	-8.59335e-07
0.0001	-6.79477e-07	2.30374e-06	2.4102e-06	8.03623e-07	-3.57102e-07	-8.14742e-07	-5.92911e-07
Fig. 3a
	2omega		RDC		DC
0	1.59992e-09	0	1.4876e-06	-0.0001	6.48533e-05
2.5e-06	5.61597e-08	1e-06	1.51336e-06	-9.75e-05	6.19547e-05
5e-06	5.97712e-08	2e-06	-5.36273e-07	-9.5e-05	5.8352e-05
7.5e-06	2.26203e-07	3e-06	-5.66489e-07	-9.25e-05	5.65445e-05
1e-05	3.91513e-07	4e-06	2.79797e-06	-9e-05	5.28307e-05
1.25e-05	7.62153e-07	5e-06	2.60608e-06	-8.75e-05	4.93081e-05
1.5e-05	1.05208e-06	6e-06	2.87935e-06	-8.5e-05	4.69552e-05
1.75e-05	1.49934e-06	7e-06	3.39555e-06	-8.25e-05	4.26226e-05
2e-05	1.92309e-06	8e-06	6.11877e-08	-8e-05	4.17289e-05
2.25e-05	2.55383e-06	9e-06	-5.68655e-07	-7.75e-05	3.97937e-05
2.5e-05	3.03445e-06	1e-05	6.371e-07	-7.5e-05	3.78394e-05
2.75e-05	3.68702e-06	1.1e-05	-1.90653e-07	-7.25e-05	3.47731e-05
3e-05	4.37335e-06	1.2e-05	1.5431e-06	-7e-05	3.34316e-05
3.25e-05	5.01236e-06	1.3e-05	4.14152e-07	-6.75e-05	3.03725e-05
3.5e-05	5.82403e-06	1.4e-05	-2.42658e-07	-6.5e-05	2.85441e-05
3.75e-05	6.61816e-06	1.5e-05	2.0303e-06	-6.25e-05	2.43236e-05
4e-05	7.38716e-06	1.6e-05	2.69108e-06	-6e-05	2.43354e-05
4.25e-05	8.41682e-06	1.7e-05	4.57363e-06	-5.75e-05	2.02753e-05
4.5e-05	9.55463e-06	1.8e-05	3.73588e-06	-5.5e-05	1.73454e-05
4.75e-05	1.0537e-05	1.9e-05	4.86832e-06	-5.25e-05	1.59564e-05
5e-05	1.16245e-05	2e-05	4.61732e-06	-5e-05	1.37383e-05
5.25e-05	1.27333e-05	2.1e-05	3.42564e-06	-4.75e-05	1.3829e-05
5.5e-05	1.40157e-05	2.2e-05	4.46635e-06	-4.5e-05	1.262e-05
5.75e-05	1.53483e-05	2.3e-05	3.69109e-06	-4.25e-05	1.17237e-05
6e-05	1.66514e-05	2.4e-05	3.21594e-06	-4e-05	9.93395e-06
6.25e-05	1.79291e-05	2.5e-05	3.94509e-06	-3.75e-05	8.36853e-06
6.5e-05	1.93333e-05	2.6e-05	3.93535e-06	-3.5e-05	6.32383e-06
6.75e-05	2.06849e-05	2.7e-05	6.97357e-06	-3.25e-05	5.41843e-06
7e-05	2.24349e-05	2.8e-05	6.74123e-06	-3e-05	6.83952e-06
7.25e-05	2.4145e-05	2.9e-05	7.07192e-06	-2.75e-05	5.00177e-06
7.5e-05	2.59049e-05	3e-05	8.79892e-06	-2.5e-05	4.4284e-06
7.75e-05	2.75549e-05	3.1e-05	6.15759e-06	-2.25e-05	4.16972e-06
8e-05	2.94044e-05	3.2e-05	1.00928e-05	-2e-05	4.09368e-06
8.25e-05	3.09937e-05	3.3e-05	8.63831e-06	-1.75e-05	2.72177e-06
8.5e-05	3.27571e-05	3.4e-05	6.31758e-06	-1.5e-05	1.78596e-06
8.75e-05	3.47279e-05	3.5e-05	8.61688e-06	-1.25e-05	1.75532e-06
9e-05	3.65397e-05	3.6e-05	6.2563e-06	-1e-05	1.41214e-06
9.25e-05	3.85487e-05	3.7e-05	9.16174e-06	-7.5e-06	1.17096e-06
9.5e-05	4.05232e-05	3.8e-05	6.5002e-06	-5e-06	1.2409e-06
9.75e-05	4.24993e-05	3.9e-05	1.02055e-05	-2.5e-06	9.78503e-07
0.0001	4.47669e-05	4e-05	7.0672e-06	0	1.08056e-06
		4.1e-05	8.05578e-06	2.5e-06	9.78503e-07
		4.2e-05	1.32408e-05	5e-06	1.2409e-06
		4.3e-05	9.17425e-06	7.5e-06	1.17096e-06
		4.4e-05	9.35856e-06	1e-05	1.41214e-06
		4.5e-05	1.14614e-05	1.25e-05	1.75532e-06
		4.6e-05	9.98949e-06	1.5e-05	1.78596e-06
		4.7e-05	1.61373e-05	1.75e-05	2.72177e-06
		4.8e-05	1.40076e-05	2e-05	4.09368e-06
		4.9e-05	1.56161e-05	2.25e-05	4.16972e-06
		5e-05	1.19179e-05	2.5e-05	4.4284e-06
		5.1e-05	1.2581e-05	2.75e-05	5.00177e-06
		5.2e-05	2.21993e-05	3e-05	6.83952e-06
		5.3e-05	1.4773e-05	3.25e-05	5.41843e-06
		5.4e-05	1.87738e-05	3.5e-05	6.32383e-06
		5.5e-05	2.18319e-05	3.75e-05	8.36853e-06
		5.6e-05	1.71231e-05	4e-05	9.93395e-06
		5.7e-05	1.87868e-05	4.25e-05	1.17237e-05
		5.8e-05	2.68723e-05	4.5e-05	1.262e-05
		5.9e-05	2.75342e-05	4.75e-05	1.3829e-05
		6e-05	2.55745e-05	5e-05	1.37383e-05
		6.1e-05	2.95155e-05	5.25e-05	1.59564e-05
		6.2e-05	2.53498e-05	5.5e-05	1.73454e-05
		6.3e-05	2.30622e-05	5.75e-05	2.02753e-05
		6.4e-05	2.41079e-05	6e-05	2.43354e-05
		6.5e-05	2.09201e-05	6.25e-05	2.43236e-05
		6.6e-05	2.24573e-05	6.5e-05	2.85441e-05
		6.7e-05	2.90581e-05	6.75e-05	3.03725e-05
		6.8e-05	3.5442e-05	7e-05	3.34316e-05
		6.9e-05	2.72727e-05	7.25e-05	3.47731e-05
		7e-05	2.8128e-05	7.5e-05	3.78394e-05
		7.1e-05	3.6207e-05	7.75e-05	3.97937e-05
		7.2e-05	3.34823e-05	8e-05	4.17289e-05
		7.3e-05	3.11327e-05	8.25e-05	4.26226e-05
		7.4e-05	3.18191e-05	8.5e-05	4.69552e-05
		7.5e-05	3.1048e-05	8.75e-05	4.93081e-05
		7.6e-05	3.37297e-05	9e-05	5.28307e-05
		7.7e-05	3.36826e-05	9.25e-05	5.65445e-05
		7.8e-05	3.70997e-05	9.5e-05	5.8352e-05
		7.9e-05	4.21213e-05	9.75e-05	6.19547e-05
		8e-05	4.74006e-05	0.0001	6.48533e-05
		8.1e-05	4.77738e-05
		8.2e-05	4.91314e-05
		8.3e-05	4.11879e-05
		8.4e-05	3.85019e-05
		8.5e-05	4.1305e-05
		8.6e-05	4.33773e-05
		8.7e-05	4.43316e-05
		8.8e-05	4.36006e-05
		8.9e-05	5.03928e-05
		9e-05	6.00174e-05
		9.1e-05	6.15846e-05
		9.2e-05	4.89685e-05
		9.3e-05	4.71502e-05
		9.4e-05	5.4766e-05
		9.5e-05	5.05969e-05
		9.6e-05	5.50457e-05
		9.7e-05	5.16779e-05
		9.8e-05	6.2443e-05
		9.9e-05	5.28899e-05
		0.0001	5.56969e-05
Fig. 2b
	400K		375K		350K		325K		300K		250K		200K
-0.0001	6.37728e-05	-0.0001	2.36198e-05	-0.0001	1.195e-05	-0.0001	-6.5375e-07	-0.0001	5.42923e-07	-0.0001	-2.42194e-06	-0.0001	-2.61034e-06
-9.75e-05	6.08742e-05	-9.75e-05	2.21336e-05	-9.75e-05	1.14746e-05	-9.75e-05	1.54426e-06	-9.75e-05	-2.24154e-06	-9.75e-05	-3.42264e-06	-9.75e-05	-3.25175e-06
-9.5e-05	5.72714e-05	-9.5e-05	2.014e-05	-9.5e-05	1.04859e-05	-9.5e-05	8.42475e-07	-9.5e-05	7.04698e-07	-9.5e-05	-3.10317e-06	-9.5e-05	-3.34573e-06
-9.25e-05	5.5464e-05	-9.25e-05	2.04549e-05	-9.25e-05	8.44003e-06	-9.25e-05	1.60387e-06	-9.25e-05	2.72593e-07	-9.25e-05	-4.82797e-06	-9.25e-05	-1.69546e-06
-9e-05	5.17501e-05	-9e-05	1.81896e-05	-9e-05	9.18813e-06	-9e-05	1.93368e-06	-9e-05	-8.53167e-07	-9e-05	-3.73999e-06	-9e-05	-8.731e-07
-8.75e-05	4.82276e-05	-8.75e-05	1.75128e-05	-8.75e-05	8.85726e-06	-8.75e-05	-1.72112e-06	-8.75e-05	-3.02362e-06	-8.75e-05	-4.42533e-06	-8.75e-05	-3.54558e-06
-8.5e-05	4.58746e-05	-8.5e-05	1.70267e-05	-8.5e-05	8.24358e-06	-8.5e-05	-1.03293e-06	-8.5e-05	-3.22448e-06	-8.5e-05	-3.5269e-06	-8.5e-05	-2.28131e-06
-8.25e-05	4.15421e-05	-8.25e-05	1.58632e-05	-8.25e-05	6.34067e-06	-8.25e-05	1.2247e-07	-8.25e-05	-1.27507e-06	-8.25e-05	-4.12315e-06	-8.25e-05	-2.40957e-06
-8e-05	4.06483e-05	-8e-05	1.49183e-05	-8e-05	6.51984e-06	-8e-05	1.21774e-06	-8e-05	4.01643e-07	-8e-05	-4.1455e-06	-8e-05	-2.51375e-06
-7.75e-05	3.87132e-05	-7.75e-05	1.47328e-05	-7.75e-05	7.41181e-06	-7.75e-05	-1.1334e-06	-7.75e-05	-3.85378e-06	-7.75e-05	-4.1997e-06	-7.75e-05	-1.37501e-06
-7.5e-05	3.67589e-05	-7.5e-05	1.46054e-05	-7.5e-05	5.84095e-06	-7.5e-05	-1.79695e-07	-7.5e-05	-4.7237e-08	-7.5e-05	-3.09066e-06	-7.5e-05	-2.02892e-06
-7.25e-05	3.36925e-05	-7.25e-05	1.44302e-05	-7.25e-05	7.76461e-06	-7.25e-05	1.1569e-06	-7.25e-05	9.9308e-08	-7.25e-05	-3.28078e-06	-7.25e-05	-9.53775e-07
-7e-05	3.2351e-05	-7e-05	1.24941e-05	-7e-05	4.90775e-06	-7e-05	1.88467e-06	-7e-05	-1.52901e-06	-7e-05	-2.40786e-06	-7e-05	-1.52834e-06
-6.75e-05	2.92919e-05	-6.75e-05	1.20738e-05	-6.75e-05	5.70243e-06	-6.75e-05	1.24144e-06	-6.75e-05	-4.20097e-07	-6.75e-05	-2.80934e-06	-6.75e-05	-2.23384e-06
-6.5e-05	2.74636e-05	-6.5e-05	8.45101e-06	-6.5e-05	4.48019e-06	-6.5e-05	-8.75585e-07	-6.5e-05	-6.652e-09	-6.5e-05	-1.68901e-06	-6.5e-05	-1.08548e-06
-6.25e-05	2.32431e-05	-6.25e-05	9.48315e-06	-6.25e-05	4.96865e-06	-6.25e-05	-9.84265e-07	-6.25e-05	8.55668e-07	-6.25e-05	-1.77325e-06	-6.25e-05	-3.0145e-07
-6e-05	2.32548e-05	-6e-05	8.86373e-06	-6e-05	6.42278e-06	-6e-05	-9.4544e-07	-6e-05	-8.14172e-07	-6e-05	-1.7264e-06	-6e-05	3.3432e-07
-5.75e-05	1.91947e-05	-5.75e-05	8.81203e-06	-5.75e-05	5.17561e-06	-5.75e-05	-9.65795e-07	-5.75e-05	-6.87977e-07	-5.75e-05	-1.14032e-06	-5.75e-05	-9.07425e-07
-5.5e-05	1.62649e-05	-5.5e-05	8.05277e-06	-5.5e-05	3.79227e-06	-5.5e-05	-4.3788e-07	-5.5e-05	6.78963e-07	-5.5e-05	-4.31745e-07	-5.5e-05	-8.1975e-08
-5.25e-05	1.48759e-05	-5.25e-05	6.62213e-06	-5.25e-05	3.72269e-06	-5.25e-05	-1.70909e-06	-5.25e-05	-2.96732e-07	-5.25e-05	-6.8723e-07	-5.25e-05	-2.0008e-07
-5e-05	1.26578e-05	-5e-05	6.6007e-06	-5e-05	3.01808e-06	-5e-05	-9.2996e-07	-5e-05	8.85593e-07	-5e-05	-2.81525e-07	-5e-05	-8.451e-08
-4.75e-05	1.27484e-05	-4.75e-05	5.88819e-06	-4.75e-05	1.81635e-06	-4.75e-05	-1.06886e-06	-4.75e-05	1.17878e-07	-4.75e-05	-1.88118e-06	-4.75e-05	-1.1452e-06
-4.5e-05	1.15394e-05	-4.5e-05	6.08294e-06	-4.5e-05	1.76316e-06	-4.5e-05	-6.828e-08	-4.5e-05	1.91463e-07	-4.5e-05	-1.18848e-06	-4.5e-05	-1.6653e-06
-4.25e-05	1.06431e-05	-4.25e-05	5.82711e-06	-4.25e-05	1.1685e-06	-4.25e-05	-1.13855e-06	-4.25e-05	-1.55307e-07	-4.25e-05	-1.54325e-06	-4.25e-05	-1.20878e-06
-4e-05	8.85339e-06	-4e-05	3.19667e-06	-4e-05	1.49948e-06	-4e-05	-5.31815e-07	-4e-05	-6.33167e-07	-4e-05	-1.82802e-06	-4e-05	-1.59587e-06
-3.75e-05	7.28797e-06	-3.75e-05	3.32375e-06	-3.75e-05	1.25707e-06	-3.75e-05	-4.9035e-08	-3.75e-05	6.69593e-07	-3.75e-05	-1.13667e-06	-3.75e-05	-8.54e-07
-3.5e-05	5.24327e-06	-3.5e-05	2.62579e-06	-3.5e-05	3.92195e-07	-3.5e-05	2.317e-07	-3.5e-05	7.27403e-07	-3.5e-05	-9.12515e-07	-3.5e-05	-5.89845e-07
-3.25e-05	4.33787e-06	-3.25e-05	1.4277e-06	-3.25e-05	7.759e-07	-3.25e-05	-4.7654e-07	-3.25e-05	7.12668e-07	-3.25e-05	-5.67185e-07	-3.25e-05	-1.06554e-06
-3e-05	5.75896e-06	-3e-05	2.05834e-06	-3e-05	7.20945e-07	-3e-05	-4.13225e-07	-3e-05	4.85638e-07	-3e-05	-1.12985e-06	-3e-05	-4.19245e-07
-2.75e-05	3.92121e-06	-2.75e-05	1.34689e-06	-2.75e-05	7.10155e-07	-2.75e-05	-3.1613e-07	-2.75e-05	2.94188e-07	-2.75e-05	-5.3513e-07	-2.75e-05	-3.019e-07
-2.5e-05	3.34784e-06	-2.5e-05	1.48704e-06	-2.5e-05	6.79485e-07	-2.5e-05	-2.24105e-07	-2.5e-05	4.0423e-08	-2.5e-05	-3.5942e-07	-2.5e-05	5.2915e-08
-2.25e-05	3.08916e-06	-2.25e-05	1.53222e-06	-2.25e-05	4.65851e-07	-2.25e-05	1.01905e-07	-2.25e-05	-2.44519e-07	-2.25e-05	-4.04795e-07	-2.25e-05	-2.17381e-07
-2e-05	3.01312e-06	-2e-05	1.27128e-06	-2e-05	7.53952e-07	-2e-05	-4.53574e-07	-2e-05	-1.26163e-07	-2e-05	-1.68231e-07	-2e-05	-2.6886e-07
-1.75e-05	1.64121e-06	-1.75e-05	1.02159e-06	-1.75e-05	2.96476e-07	-1.75e-05	-6.33569e-07	-1.75e-05	-1.35984e-07	-1.75e-05	-3.95594e-07	-1.75e-05	-9.86e-09
-1.5e-05	7.05398e-07	-1.5e-05	4.31118e-07	-1.5e-05	1.98954e-07	-1.5e-05	5.2914e-08	-1.5e-05	1.58874e-07	-1.5e-05	1.27625e-08	-1.5e-05	-1.27615e-07
-1.25e-05	6.74761e-07	-1.25e-05	7.62179e-07	-1.25e-05	1.24534e-07	-1.25e-05	-4.05906e-07	-1.25e-05	1.00523e-07	-1.25e-05	-2.00148e-07	-1.25e-05	-2.09564e-07
-1e-05	3.31576e-07	-1e-05	3.51084e-07	-1e-05	1.50769e-07	-1e-05	-3.49458e-07	-1e-05	3.41965e-08	-1e-05	-3.6612e-08	-1e-05	-2.42205e-08
-7.5e-06	9.03995e-08	-7.5e-06	2.21031e-07	-7.5e-06	-2.13595e-08	-7.5e-06	-2.11129e-07	-7.5e-06	-5.92325e-08	-7.5e-06	4.37905e-08	-7.5e-06	-2.30445e-08
-5e-06	1.60342e-07	-5e-06	1.62866e-07	-5e-06	-6.242e-09	-5e-06	-9.0989e-08	-5e-06	-9.1326e-08	-5e-06	-1.50365e-08	-5e-06	-9.234e-08
-2.5e-06	-1.02057e-07	-2.5e-06	8.70405e-08	-2.5e-06	1.37285e-08	-2.5e-06	-2.805e-08	-2.5e-06	-3.30235e-08	-2.5e-06	6.5975e-09	-2.5e-06	2.3695e-09
0	2.77e-12	0	-2.43e-12	0	-2.78e-12	0	-1.18e-12	0	4.1e-13	0	2.5e-12	0	-4.5e-12
2.5e-06	-1.02057e-07	2.5e-06	8.70405e-08	2.5e-06	1.37285e-08	2.5e-06	-2.805e-08	2.5e-06	-3.30235e-08	2.5e-06	6.5975e-09	2.5e-06	2.3695e-09
5e-06	1.60342e-07	5e-06	1.62866e-07	5e-06	-6.242e-09	5e-06	-9.0989e-08	5e-06	-9.1326e-08	5e-06	-1.50365e-08	5e-06	-9.234e-08
7.5e-06	9.03995e-08	7.5e-06	2.21031e-07	7.5e-06	-2.13595e-08	7.5e-06	-2.11129e-07	7.5e-06	-5.92325e-08	7.5e-06	4.37905e-08	7.5e-06	-2.30445e-08
1e-05	3.31576e-07	1e-05	3.51084e-07	1e-05	1.50769e-07	1e-05	-3.49458e-07	1e-05	3.41965e-08	1e-05	-3.6612e-08	1e-05	-2.42205e-08
1.25e-05	6.74761e-07	1.25e-05	7.62179e-07	1.25e-05	1.24534e-07	1.25e-05	-4.05906e-07	1.25e-05	1.00523e-07	1.25e-05	-2.00148e-07	1.25e-05	-2.09564e-07
1.5e-05	7.05398e-07	1.5e-05	4.31118e-07	1.5e-05	1.98954e-07	1.5e-05	5.2914e-08	1.5e-05	1.58874e-07	1.5e-05	1.27625e-08	1.5e-05	-1.27615e-07
1.75e-05	1.64121e-06	1.75e-05	1.02159e-06	1.75e-05	2.96476e-07	1.75e-05	-6.33569e-07	1.75e-05	-1.35984e-07	1.75e-05	-3.95594e-07	1.75e-05	-9.86e-09
2e-05	3.01312e-06	2e-05	1.27128e-06	2e-05	7.53952e-07	2e-05	-4.53574e-07	2e-05	-1.26163e-07	2e-05	-1.68231e-07	2e-05	-2.6886e-07
2.25e-05	3.08916e-06	2.25e-05	1.53222e-06	2.25e-05	4.65851e-07	2.25e-05	1.01905e-07	2.25e-05	-2.44519e-07	2.25e-05	-4.04795e-07	2.25e-05	-2.17381e-07
2.5e-05	3.34784e-06	2.5e-05	1.48704e-06	2.5e-05	6.79485e-07	2.5e-05	-2.24105e-07	2.5e-05	4.0423e-08	2.5e-05	-3.5942e-07	2.5e-05	5.2915e-08
2.75e-05	3.92121e-06	2.75e-05	1.34689e-06	2.75e-05	7.10155e-07	2.75e-05	-3.1613e-07	2.75e-05	2.94188e-07	2.75e-05	-5.3513e-07	2.75e-05	-3.019e-07
3e-05	5.75896e-06	3e-05	2.05834e-06	3e-05	7.20945e-07	3e-05	-4.13225e-07	3e-05	4.85638e-07	3e-05	-1.12985e-06	3e-05	-4.19245e-07
3.25e-05	4.33787e-06	3.25e-05	1.4277e-06	3.25e-05	7.759e-07	3.25e-05	-4.7654e-07	3.25e-05	7.12668e-07	3.25e-05	-5.67185e-07	3.25e-05	-1.06554e-06
3.5e-05	5.24327e-06	3.5e-05	2.62579e-06	3.5e-05	3.92195e-07	3.5e-05	2.317e-07	3.5e-05	7.27403e-07	3.5e-05	-9.12515e-07	3.5e-05	-5.89845e-07
3.75e-05	7.28797e-06	3.75e-05	3.32375e-06	3.75e-05	1.25707e-06	3.75e-05	-4.9035e-08	3.75e-05	6.69593e-07	3.75e-05	-1.13667e-06	3.75e-05	-8.54e-07
4e-05	8.85339e-06	4e-05	3.19667e-06	4e-05	1.49948e-06	4e-05	-5.31815e-07	4e-05	-6.33167e-07	4e-05	-1.82802e-06	4e-05	-1.59587e-06
4.25e-05	1.06431e-05	4.25e-05	5.82711e-06	4.25e-05	1.1685e-06	4.25e-05	-1.13855e-06	4.25e-05	-1.55307e-07	4.25e-05	-1.54325e-06	4.25e-05	-1.20878e-06
4.5e-05	1.15394e-05	4.5e-05	6.08294e-06	4.5e-05	1.76316e-06	4.5e-05	-6.828e-08	4.5e-05	1.91463e-07	4.5e-05	-1.18848e-06	4.5e-05	-1.6653e-06
4.75e-05	1.27484e-05	4.75e-05	5.88819e-06	4.75e-05	1.81635e-06	4.75e-05	-1.06886e-06	4.75e-05	1.17878e-07	4.75e-05	-1.88118e-06	4.75e-05	-1.1452e-06
5e-05	1.26578e-05	5e-05	6.6007e-06	5e-05	3.01808e-06	5e-05	-9.2996e-07	5e-05	8.85593e-07	5e-05	-2.81525e-07	5e-05	-8.451e-08
5.25e-05	1.48759e-05	5.25e-05	6.62213e-06	5.25e-05	3.72269e-06	5.25e-05	-1.70909e-06	5.25e-05	-2.96732e-07	5.25e-05	-6.8723e-07	5.25e-05	-2.0008e-07
5.5e-05	1.62649e-05	5.5e-05	8.05277e-06	5.5e-05	3.79227e-06	5.5e-05	-4.3788e-07	5.5e-05	6.78963e-07	5.5e-05	-4.31745e-07	5.5e-05	-8.1975e-08
5.75e-05	1.91947e-05	5.75e-05	8.81203e-06	5.75e-05	5.17561e-06	5.75e-05	-9.65795e-07	5.75e-05	-6.87977e-07	5.75e-05	-1.14032e-06	5.75e-05	-9.07425e-07
6e-05	2.32548e-05	6e-05	8.86373e-06	6e-05	6.42278e-06	6e-05	-9.4544e-07	6e-05	-8.14172e-07	6e-05	-1.7264e-06	6e-05	3.3432e-07
6.25e-05	2.32431e-05	6.25e-05	9.48315e-06	6.25e-05	4.96865e-06	6.25e-05	-9.84265e-07	6.25e-05	8.55668e-07	6.25e-05	-1.77325e-06	6.25e-05	-3.0145e-07
6.5e-05	2.74636e-05	6.5e-05	8.45101e-06	6.5e-05	4.48019e-06	6.5e-05	-8.75585e-07	6.5e-05	-6.652e-09	6.5e-05	-1.68901e-06	6.5e-05	-1.08548e-06
6.75e-05	2.92919e-05	6.75e-05	1.20738e-05	6.75e-05	5.70243e-06	6.75e-05	1.24144e-06	6.75e-05	-4.20097e-07	6.75e-05	-2.80934e-06	6.75e-05	-2.23384e-06
7e-05	3.2351e-05	7e-05	1.24941e-05	7e-05	4.90775e-06	7e-05	1.88467e-06	7e-05	-1.52901e-06	7e-05	-2.40786e-06	7e-05	-1.52834e-06
7.25e-05	3.36925e-05	7.25e-05	1.44302e-05	7.25e-05	7.76461e-06	7.25e-05	1.1569e-06	7.25e-05	9.9308e-08	7.25e-05	-3.28078e-06	7.25e-05	-9.53775e-07
7.5e-05	3.67589e-05	7.5e-05	1.46054e-05	7.5e-05	5.84095e-06	7.5e-05	-1.79695e-07	7.5e-05	-4.7237e-08	7.5e-05	-3.09066e-06	7.5e-05	-2.02892e-06
7.75e-05	3.87132e-05	7.75e-05	1.47328e-05	7.75e-05	7.41181e-06	7.75e-05	-1.1334e-06	7.75e-05	-3.85378e-06	7.75e-05	-4.1997e-06	7.75e-05	-1.37501e-06
8e-05	4.06483e-05	8e-05	1.49183e-05	8e-05	6.51984e-06	8e-05	1.21774e-06	8e-05	4.01643e-07	8e-05	-4.1455e-06	8e-05	-2.51375e-06
8.25e-05	4.15421e-05	8.25e-05	1.58632e-05	8.25e-05	6.34067e-06	8.25e-05	1.2247e-07	8.25e-05	-1.27507e-06	8.25e-05	-4.12315e-06	8.25e-05	-2.40957e-06
8.5e-05	4.58746e-05	8.5e-05	1.70267e-05	8.5e-05	8.24358e-06	8.5e-05	-1.03293e-06	8.5e-05	-3.22448e-06	8.5e-05	-3.5269e-06	8.5e-05	-2.28131e-06
8.75e-05	4.82276e-05	8.75e-05	1.75128e-05	8.75e-05	8.85726e-06	8.75e-05	-1.72112e-06	8.75e-05	-3.02362e-06	8.75e-05	-4.42533e-06	8.75e-05	-3.54558e-06
9e-05	5.17501e-05	9e-05	1.81896e-05	9e-05	9.18813e-06	9e-05	1.93368e-06	9e-05	-8.53167e-07	9e-05	-3.73999e-06	9e-05	-8.731e-07
9.25e-05	5.5464e-05	9.25e-05	2.04549e-05	9.25e-05	8.44003e-06	9.25e-05	1.60387e-06	9.25e-05	2.72593e-07	9.25e-05	-4.82797e-06	9.25e-05	-1.69546e-06
9.5e-05	5.72714e-05	9.5e-05	2.014e-05	9.5e-05	1.04859e-05	9.5e-05	8.42475e-07	9.5e-05	7.04698e-07	9.5e-05	-3.10317e-06	9.5e-05	-3.34573e-06
9.75e-05	6.08742e-05	9.75e-05	2.21336e-05	9.75e-05	1.14746e-05	9.75e-05	1.54426e-06	9.75e-05	-2.24154e-06	9.75e-05	-3.42264e-06	9.75e-05	-3.25175e-06
0.0001	6.37728e-05	0.0001	2.36198e-05	0.0001	1.195e-05	0.0001	-6.5375e-07	0.0001	5.42923e-07	0.0001	-2.42194e-06	0.0001	-2.61034e-06
Fig. 3c
	abb		baa
-0.0001	6.37728e-05	-0.0001	7.56939e-06
-9.75e-05	6.08742e-05	-9.75e-05	4.91326e-06
-9.5e-05	5.72714e-05	-9.5e-05	5.56513e-06
-9.25e-05	5.5464e-05	-9.25e-05	3.62788e-06
-9e-05	5.17501e-05	-9e-05	2.94687e-06
-8.75e-05	4.82276e-05	-8.75e-05	4.24767e-06
-8.5e-05	4.58746e-05	-8.5e-05	1.77707e-06
-8.25e-05	4.15421e-05	-8.25e-05	1.53809e-06
-8e-05	4.06483e-05	-8e-05	-3.15465e-07
-7.75e-05	3.87132e-05	-7.75e-05	1.2499e-07
-7.5e-05	3.67589e-05	-7.5e-05	-8.87295e-07
-7.25e-05	3.36925e-05	-7.25e-05	-3.55515e-07
-7e-05	3.2351e-05	-7e-05	-5.7565e-07
-6.75e-05	2.92919e-05	-6.75e-05	6.59185e-07
-6.5e-05	2.74636e-05	-6.5e-05	-7.7285e-08
-6.25e-05	2.32431e-05	-6.25e-05	3.36015e-07
-6e-05	2.32548e-05	-6e-05	4.62915e-07
-5.75e-05	1.91947e-05	-5.75e-05	1.50945e-06
-5.5e-05	1.62649e-05	-5.5e-05	1.40504e-06
-5.25e-05	1.48759e-05	-5.25e-05	2.17932e-06
-5e-05	1.26578e-05	-5e-05	2.74693e-06
-4.75e-05	1.27484e-05	-4.75e-05	8.0754e-07
-4.5e-05	1.15394e-05	-4.5e-05	1.32351e-06
-4.25e-05	1.06431e-05	-4.25e-05	8.8406e-07
-4e-05	8.85339e-06	-4e-05	6.6632e-07
-3.75e-05	7.28797e-06	-3.75e-05	3.828e-07
-3.5e-05	5.24327e-06	-3.5e-05	-4.718e-07
-3.25e-05	4.33787e-06	-3.25e-05	-3.11365e-07
-3e-05	5.75896e-06	-3e-05	-5.9555e-07
-2.75e-05	3.92121e-06	-2.75e-05	-2.80415e-07
-2.5e-05	3.34784e-06	-2.5e-05	2.395e-08
-2.25e-05	3.08916e-06	-2.25e-05	1.1284e-08
-2e-05	3.01312e-06	-2e-05	-2.40826e-07
-1.75e-05	1.64121e-06	-1.75e-05	1.10149e-07
-1.5e-05	7.05398e-07	-1.5e-05	1.82521e-07
-1.25e-05	6.74761e-07	-1.25e-05	1.9561e-08
-1e-05	3.31576e-07	-1e-05	-2.95699e-07
-7.5e-06	9.03995e-08	-7.5e-06	-1.06982e-07
-5e-06	1.60342e-07	-5e-06	1.6157e-08
-2.5e-06	-1.02057e-07	-2.5e-06	-4.03075e-08
0	2.77e-12	0	-9.2e-13
2.5e-06	-1.02057e-07	2.5e-06	-4.03075e-08
5e-06	1.60342e-07	5e-06	1.6157e-08
7.5e-06	9.03995e-08	7.5e-06	-1.06982e-07
1e-05	3.31576e-07	1e-05	-2.95699e-07
1.25e-05	6.74761e-07	1.25e-05	1.9561e-08
1.5e-05	7.05398e-07	1.5e-05	1.82521e-07
1.75e-05	1.64121e-06	1.75e-05	1.10149e-07
2e-05	3.01312e-06	2e-05	-2.40826e-07
2.25e-05	3.08916e-06	2.25e-05	1.1284e-08
2.5e-05	3.34784e-06	2.5e-05	2.395e-08
2.75e-05	3.92121e-06	2.75e-05	-2.80415e-07
3e-05	5.75896e-06	3e-05	-5.9555e-07
3.25e-05	4.33787e-06	3.25e-05	-3.11365e-07
3.5e-05	5.24327e-06	3.5e-05	-4.718e-07
3.75e-05	7.28797e-06	3.75e-05	3.828e-07
4e-05	8.85339e-06	4e-05	6.6632e-07
4.25e-05	1.06431e-05	4.25e-05	8.8406e-07
4.5e-05	1.15394e-05	4.5e-05	1.32351e-06
4.75e-05	1.27484e-05	4.75e-05	8.0754e-07
5e-05	1.26578e-05	5e-05	2.74693e-06
5.25e-05	1.48759e-05	5.25e-05	2.17932e-06
5.5e-05	1.62649e-05	5.5e-05	1.40504e-06
5.75e-05	1.91947e-05	5.75e-05	1.50945e-06
6e-05	2.32548e-05	6e-05	4.62915e-07
6.25e-05	2.32431e-05	6.25e-05	3.36015e-07
6.5e-05	2.74636e-05	6.5e-05	-7.7285e-08
6.75e-05	2.92919e-05	6.75e-05	6.59185e-07
7e-05	3.2351e-05	7e-05	-5.7565e-07
7.25e-05	3.36925e-05	7.25e-05	-3.55515e-07
7.5e-05	3.67589e-05	7.5e-05	-8.87295e-07
7.75e-05	3.87132e-05	7.75e-05	1.2499e-07
8e-05	4.06483e-05	8e-05	-3.15465e-07
8.25e-05	4.15421e-05	8.25e-05	1.53809e-06
8.5e-05	4.58746e-05	8.5e-05	1.77707e-06
8.75e-05	4.82276e-05	8.75e-05	4.24767e-06
9e-05	5.17501e-05	9e-05	2.94687e-06
9.25e-05	5.5464e-05	9.25e-05	3.62788e-06
9.5e-05	5.72714e-05	9.5e-05	5.56513e-06
9.75e-05	6.08742e-05	9.75e-05	4.91326e-06
0.0001	6.37728e-05	0.0001	7.56939e-06
Fig. 2d
	DC		2omega	RDC
-0.0002	7.47255e-05	0	4.26854e-09	-2.26221e-06
-0.000196	7.23352e-05	4e-06	-4.57121e-08	-2.27654e-06
-0.000192	6.94237e-05	8e-06	8.34091e-08	-2.3271e-06
-0.000188	6.65959e-05	1.2e-05	2.32486e-07	-1.25761e-06
-0.000184	6.37102e-05	1.6e-05	3.47489e-07	-6.02841e-06
-0.00018	6.12856e-05	2e-05	5.49518e-07	-4.015e-06
-0.000176	5.8092e-05	2.4e-05	9.07603e-07	-3.01726e-06
-0.000172	5.55114e-05	2.8e-05	1.1774e-06	-4.66302e-06
-0.000168	5.29481e-05	3.2e-05	1.53711e-06	-4.08735e-06
-0.000164	5.03685e-05	3.6e-05	1.97129e-06	5.0918e-06
-0.00016	4.83296e-05	4e-05	2.36665e-06	5.09397e-06
-0.000156	4.61605e-05	4.4e-05	2.61912e-06	4.767e-06
-0.000152	4.31918e-05	4.8e-05	3.2952e-06	4.19458e-06
-0.000148	4.16057e-05	5.2e-05	3.85227e-06	9.05953e-06
-0.000144	3.89025e-05	5.6e-05	4.55546e-06	9.36555e-06
-0.00014	3.73712e-05	6e-05	5.11897e-06	1.15616e-05
-0.000136	3.53917e-05	6.4e-05	5.84852e-06	1.02586e-05
-0.000132	3.30187e-05	6.8e-05	6.54042e-06	7.73675e-06
-0.000128	3.10264e-05	7.2e-05	7.32896e-06	5.54721e-06
-0.000124	2.88567e-05	7.6e-05	8.42764e-06	8.25596e-06
-0.00012	2.71106e-05	8e-05	9.31571e-06	1.19545e-05
-0.000116	2.53783e-05	8.4e-05	1.01374e-05	8.08321e-06
-0.000112	2.35805e-05	8.8e-05	1.11027e-05	1.50876e-05
-0.000108	2.19466e-05	9.2e-05	1.20595e-05	1.10864e-05
-0.000104	2.03962e-05	9.6e-05	1.31379e-05	1.09322e-05
-0.0001	1.89024e-05	0.0001	1.42951e-05	1.22092e-05
-9.6e-05	1.74833e-05	0.000104	1.54845e-05	2.21445e-05
-9.2e-05	1.6216e-05	0.000108	1.66214e-05	1.53504e-05
-8.8e-05	1.45708e-05	0.000112	1.79661e-05	2.10574e-05
-8.4e-05	1.3167e-05	0.000116	1.91401e-05	2.83757e-05
-8e-05	1.22216e-05	0.00012	2.04967e-05	2.11334e-05
-7.6e-05	1.08361e-05	0.000124	2.1864e-05	2.70582e-05
-7.2e-05	9.72319e-06	0.000128	2.31424e-05	2.84647e-05
-6.8e-05	8.7888e-06	0.000132	2.46059e-05	3.67115e-05
-6.4e-05	7.63943e-06	0.000136	2.61256e-05	3.64991e-05
-6e-05	6.83099e-06	0.00014	2.76489e-05	4.03154e-05
-5.6e-05	5.81663e-06	0.000144	2.92197e-05	4.31904e-05
-5.2e-05	4.77965e-06	0.000148	3.08568e-05	4.15052e-05
-4.8e-05	4.04215e-06	0.000152	3.2393e-05	5.08971e-05
-4.4e-05	3.37481e-06	0.000156	3.40207e-05	4.88992e-05
-4e-05	2.72702e-06	0.00016	3.59326e-05	5.1605e-05
-3.6e-05	2.45148e-06	0.000164	3.76136e-05	4.42929e-05
-3.2e-05	1.89258e-06	0.000168	3.94316e-05	5.75448e-05
-2.8e-05	1.44958e-06	0.000172	4.11953e-05	5.76904e-05
-2.4e-05	1.0927e-06	0.000176	4.30207e-05	6.87291e-05
-2e-05	8.09159e-07	0.00018	4.50078e-05	6.84839e-05
-1.6e-05	4.71185e-07	0.000184	4.68855e-05	6.23129e-05
-1.2e-05	3.23822e-07	0.000188	4.89321e-05	6.60287e-05
-8e-06	1.48455e-07	0.000192	5.0987e-05	8.04875e-05
-4e-06	3.4678e-08	0.000196	5.30341e-05	6.63419e-05
-2.71051e-20	-2.65e-12	0.0002	5.49734e-05	7.97864e-05
4e-06	3.4678e-08
8e-06	1.48455e-07
1.2e-05	3.23822e-07
1.6e-05	4.71185e-07
2e-05	8.09159e-07
2.4e-05	1.0927e-06
2.8e-05	1.44958e-06
3.2e-05	1.89258e-06
3.6e-05	2.45148e-06
4e-05	2.72702e-06
4.4e-05	3.37481e-06
4.8e-05	4.04215e-06
5.2e-05	4.77965e-06
5.6e-05	5.81663e-06
6e-05	6.83099e-06
6.4e-05	7.63943e-06
6.8e-05	8.7888e-06
7.2e-05	9.72319e-06
7.6e-05	1.08361e-05
8e-05	1.22216e-05
8.4e-05	1.3167e-05
8.8e-05	1.45708e-05
9.2e-05	1.6216e-05
9.6e-05	1.74833e-05
0.0001	1.89024e-05
0.000104	2.03962e-05
0.000108	2.19466e-05
0.000112	2.35805e-05
0.000116	2.53783e-05
0.00012	2.71106e-05
0.000124	2.88567e-05
0.000128	3.10264e-05
0.000132	3.30187e-05
0.000136	3.53917e-05
0.00014	3.73712e-05
0.000144	3.89025e-05
0.000148	4.16057e-05
0.000152	4.31918e-05
0.000156	4.61605e-05
0.00016	4.83296e-05
0.000164	5.03685e-05
0.000168	5.29481e-05
0.000172	5.55114e-05
0.000176	5.8092e-05
0.00018	6.12856e-05
0.000184	6.37102e-05
0.000188	6.65959e-05
0.000192	6.94237e-05
0.000196	7.23352e-05
0.0002	7.47255e-05
Fig. 3e
	350K	325K	300K	275K	250K	225K	180K	150K
-0.0002	5.94495e-05	8.77219e-05	9.15868e-05	0.000122338	8.1144e-05	6.1394e-05	2.03147e-05	4.66831e-06
-0.000196	5.70018e-05	8.37577e-05	8.83469e-05	0.000103637	7.88467e-05	5.89932e-05	1.91701e-05	4.92519e-06
-0.000192	5.66683e-05	7.78527e-05	8.46971e-05	8.89936e-05	7.54696e-05	5.58178e-05	1.87885e-05	3.79032e-06
-0.000188	5.60693e-05	7.57805e-05	7.99224e-05	7.99872e-05	7.1854e-05	5.40453e-05	1.76227e-05	4.73908e-06
-0.000184	5.40274e-05	7.2398e-05	7.63291e-05	7.43555e-05	6.82783e-05	5.09767e-05	1.73225e-05	4.17877e-06
-0.00018	5.21076e-05	7.06451e-05	7.11645e-05	6.84114e-05	6.54733e-05	4.87939e-05	1.62631e-05	5.13074e-06
-0.000176	5.14574e-05	6.66967e-05	6.96792e-05	6.31936e-05	6.37391e-05	4.72336e-05	1.53282e-05	3.86828e-06
-0.000172	4.77371e-05	6.33836e-05	6.74057e-05	6.02992e-05	6.05076e-05	4.43942e-05	1.49007e-05	2.98735e-06
-0.000168	4.5218e-05	6.10049e-05	6.57431e-05	5.76052e-05	5.63434e-05	4.30687e-05	1.45594e-05	3.30048e-06
-0.000164	4.40449e-05	5.93887e-05	6.16653e-05	5.5915e-05	5.24887e-05	4.12069e-05	1.38278e-05	3.4252e-06
-0.00016	4.22185e-05	5.71509e-05	5.63938e-05	5.19137e-05	5.13914e-05	3.84833e-05	1.29649e-05	3.62498e-06
-0.000156	4.14533e-05	5.38e-05	5.42595e-05	4.91081e-05	4.92637e-05	3.76247e-05	1.24262e-05	2.78731e-06
-0.000152	4.06182e-05	4.95053e-05	5.11897e-05	4.72993e-05	4.68081e-05	3.48498e-05	1.13548e-05	2.77799e-06
-0.000148	3.76716e-05	4.6318e-05	4.8427e-05	4.25935e-05	4.60363e-05	3.19843e-05	1.06045e-05	1.97104e-06
-0.000144	3.63865e-05	4.36827e-05	4.58383e-05	3.94101e-05	4.3112e-05	3.16005e-05	9.82494e-06	2.42813e-06
-0.00014	3.52039e-05	3.98883e-05	4.2867e-05	3.46803e-05	4.08311e-05	3.00701e-05	9.26441e-06	2.19929e-06
-0.000136	3.03427e-05	3.76015e-05	4.07533e-05	3.29741e-05	3.72202e-05	2.85457e-05	8.91274e-06	2.37266e-06
-0.000132	2.8615e-05	3.76488e-05	3.94321e-05	3.22427e-05	3.70082e-05	2.63004e-05	8.81202e-06	2.26446e-06
-0.000128	2.81844e-05	3.53766e-05	3.71255e-05	3.05958e-05	3.30721e-05	2.448e-05	8.34677e-06	1.96404e-06
-0.000124	2.71288e-05	3.47723e-05	3.40859e-05	2.86301e-05	3.1388e-05	2.3112e-05	7.61361e-06	2.4076e-06
-0.00012	2.44012e-05	3.14619e-05	3.27793e-05	2.82248e-05	2.92904e-05	2.20404e-05	6.95144e-06	1.76287e-06
-0.000116	2.21872e-05	3.10454e-05	3.03686e-05	2.66291e-05	2.76075e-05	2.08389e-05	6.6573e-06	2.07153e-06
-0.000112	2.10987e-05	2.75147e-05	2.69549e-05	2.49144e-05	2.46086e-05	1.91617e-05	6.10929e-06	1.53164e-06
-0.000108	1.94167e-05	2.7007e-05	2.53018e-05	2.27385e-05	2.27087e-05	1.77833e-05	5.28575e-06	9.6705e-07
-0.000104	1.68404e-05	2.47979e-05	2.39851e-05	2.08903e-05	2.14594e-05	1.65081e-05	5.08546e-06	1.20999e-06
-0.0001	1.302e-05	2.18683e-05	2.18109e-05	2.00123e-05	1.97073e-05	1.5413e-05	4.54246e-06	9.49015e-07
-9.6e-05	1.2006e-05	2.11905e-05	1.95421e-05	1.77962e-05	1.9034e-05	1.37976e-05	4.39953e-06	1.15999e-06
-9.2e-05	1.21893e-05	1.92151e-05	1.87533e-05	1.73877e-05	1.69349e-05	1.30869e-05	3.84907e-06	9.35128e-07
-8.8e-05	1.13109e-05	1.66131e-05	1.70083e-05	1.55931e-05	1.64787e-05	1.13103e-05	3.39864e-06	5.15016e-07
-8.4e-05	9.86716e-06	1.58113e-05	1.54567e-05	1.33041e-05	1.56505e-05	1.08233e-05	3.36886e-06	6.55887e-07
-8e-05	8.44285e-06	1.46175e-05	1.42546e-05	1.23157e-05	1.39662e-05	9.96165e-06	3.11448e-06	6.13281e-07
-7.6e-05	7.03232e-06	1.2602e-05	1.33495e-05	1.07058e-05	1.29862e-05	9.21489e-06	2.75627e-06	7.0851e-07
-7.2e-05	6.0551e-06	1.13723e-05	1.18615e-05	1.14431e-05	1.16236e-05	8.15828e-06	2.3296e-06	9.15005e-07
-6.8e-05	6.27979e-06	9.18981e-06	1.08227e-05	1.05469e-05	1.01392e-05	7.417e-06	1.99708e-06	7.99025e-07
-6.4e-05	5.49573e-06	8.89922e-06	8.98338e-06	9.95371e-06	9.01712e-06	6.48992e-06	2.07814e-06	4.43549e-07
-6e-05	5.25945e-06	8.02091e-06	7.84551e-06	8.58329e-06	8.0349e-06	5.47267e-06	1.63985e-06	5.08323e-07
-5.6e-05	4.31575e-06	7.39678e-06	6.92384e-06	7.96674e-06	6.12402e-06	5.20164e-06	1.53714e-06	4.81858e-07
-5.2e-05	4.34484e-06	7.28582e-06	6.60569e-06	6.92807e-06	5.98605e-06	5.11541e-06	1.8164e-06	8.48073e-07
-4.8e-05	4.11771e-06	5.24001e-06	4.95803e-06	6.19082e-06	5.13365e-06	3.93674e-06	1.64349e-06	6.34344e-07
-4.4e-05	4.04774e-06	4.76913e-06	4.46835e-06	5.24803e-06	4.21368e-06	3.67871e-06	1.46416e-06	6.28104e-07
-4e-05	3.4273e-06	4.43515e-06	3.49183e-06	4.37295e-06	3.41658e-06	3.10923e-06	1.40385e-06	5.94777e-07
-3.6e-05	1.85136e-06	2.47547e-06	1.94301e-06	3.483e-06	2.26473e-06	2.1624e-06	5.95124e-07	4.44587e-07
-3.2e-05	1.50745e-06	2.49977e-06	1.73369e-06	2.89003e-06	2.1862e-06	1.75435e-06	3.66431e-07	2.16362e-07
-2.8e-05	1.14321e-06	2.0759e-06	1.79725e-06	2.28523e-06	1.83737e-06	1.38112e-06	3.33688e-07	1.05851e-07
-2.4e-05	5.71021e-07	1.5635e-06	1.05011e-06	1.75945e-06	1.31096e-06	9.5316e-07	3.50545e-07	4.2379e-08
-2e-05	5.39005e-07	1.01208e-06	6.07558e-07	8.56507e-07	9.53872e-07	6.25621e-07	1.05971e-07	6.25705e-08
-1.6e-05	1.8844e-07	6.15167e-07	4.65374e-07	5.99708e-07	7.61861e-07	4.64933e-07	-5.03565e-08	-1.0335e-09
-1.2e-05	-1.00134e-07	2.90834e-07	3.93793e-07	4.41191e-07	2.31426e-07	2.44189e-07	1.05687e-07	5.3454e-08
-8e-06	-3.1013e-07	-6.81125e-08	1.82037e-07	2.06054e-07	1.25212e-07	2.32962e-07	2.6921e-08	3.89638e-08
-4e-06	-3.92359e-07	-3.02736e-07	-1.82551e-07	-2.98182e-08	-6.70868e-08	3.07525e-09	-1.24071e-07	9.75416e-08
0	-2.74e-12	2.17e-12	1e-11	2e-12	2.5e-11	-4.64e-11	4.08e-11	4.44e-11
4e-06	-3.92359e-07	-3.02736e-07	-1.82551e-07	-2.98182e-08	-6.70868e-08	3.07525e-09	-1.24071e-07	9.75416e-08
8e-06	-3.1013e-07	-6.81125e-08	1.82037e-07	2.06054e-07	1.25212e-07	2.32962e-07	2.6921e-08	3.89638e-08
1.2e-05	-1.00134e-07	2.90834e-07	3.93793e-07	4.41191e-07	2.31426e-07	2.44189e-07	1.05687e-07	5.3454e-08
1.6e-05	1.8844e-07	6.15167e-07	4.65374e-07	5.99708e-07	7.61861e-07	4.64933e-07	-5.03565e-08	-1.0335e-09
2e-05	5.39005e-07	1.01208e-06	6.07558e-07	8.56507e-07	9.53872e-07	6.25621e-07	1.05971e-07	6.25705e-08
2.4e-05	5.71021e-07	1.5635e-06	1.05011e-06	1.75945e-06	1.31096e-06	9.5316e-07	3.50545e-07	4.2379e-08
2.8e-05	1.14321e-06	2.0759e-06	1.79725e-06	2.28523e-06	1.83737e-06	1.38112e-06	3.33688e-07	1.05851e-07
3.2e-05	1.50745e-06	2.49977e-06	1.73369e-06	2.89003e-06	2.1862e-06	1.75435e-06	3.66431e-07	2.16362e-07
3.6e-05	1.85136e-06	2.47547e-06	1.94301e-06	3.483e-06	2.26473e-06	2.1624e-06	5.95124e-07	4.44587e-07
4e-05	3.4273e-06	4.43515e-06	3.49183e-06	4.37295e-06	3.41658e-06	3.10923e-06	1.40385e-06	5.94777e-07
4.4e-05	4.04774e-06	4.76913e-06	4.46835e-06	5.24803e-06	4.21368e-06	3.67871e-06	1.46416e-06	6.28104e-07
4.8e-05	4.11771e-06	5.24001e-06	4.95803e-06	6.19082e-06	5.13365e-06	3.93674e-06	1.64349e-06	6.34344e-07
5.2e-05	4.34484e-06	7.28582e-06	6.60569e-06	6.92807e-06	5.98605e-06	5.11541e-06	1.8164e-06	8.48073e-07
5.6e-05	4.31575e-06	7.39678e-06	6.92384e-06	7.96674e-06	6.12402e-06	5.20164e-06	1.53714e-06	4.81858e-07
6e-05	5.25945e-06	8.02091e-06	7.84551e-06	8.58329e-06	8.0349e-06	5.47267e-06	1.63985e-06	5.08323e-07
6.4e-05	5.49573e-06	8.89922e-06	8.98338e-06	9.95371e-06	9.01712e-06	6.48992e-06	2.07814e-06	4.43549e-07
6.8e-05	6.27979e-06	9.18981e-06	1.08227e-05	1.05469e-05	1.01392e-05	7.417e-06	1.99708e-06	7.99025e-07
7.2e-05	6.0551e-06	1.13723e-05	1.18615e-05	1.14431e-05	1.16236e-05	8.15828e-06	2.3296e-06	9.15005e-07
7.6e-05	7.03232e-06	1.2602e-05	1.33495e-05	1.07058e-05	1.29862e-05	9.21489e-06	2.75627e-06	7.0851e-07
8e-05	8.44285e-06	1.46175e-05	1.42546e-05	1.23157e-05	1.39662e-05	9.96165e-06	3.11448e-06	6.13281e-07
8.4e-05	9.86716e-06	1.58113e-05	1.54567e-05	1.33041e-05	1.56505e-05	1.08233e-05	3.36886e-06	6.55887e-07
8.8e-05	1.13109e-05	1.66131e-05	1.70083e-05	1.55931e-05	1.64787e-05	1.13103e-05	3.39864e-06	5.15016e-07
9.2e-05	1.21893e-05	1.92151e-05	1.87533e-05	1.73877e-05	1.69349e-05	1.30869e-05	3.84907e-06	9.35128e-07
9.6e-05	1.2006e-05	2.11905e-05	1.95421e-05	1.77962e-05	1.9034e-05	1.37976e-05	4.39953e-06	1.15999e-06
0.0001	1.302e-05	2.18683e-05	2.18109e-05	2.00123e-05	1.97073e-05	1.5413e-05	4.54246e-06	9.49015e-07
0.000104	1.68404e-05	2.47979e-05	2.39851e-05	2.08903e-05	2.14594e-05	1.65081e-05	5.08546e-06	1.20999e-06
0.000108	1.94167e-05	2.7007e-05	2.53018e-05	2.27385e-05	2.27087e-05	1.77833e-05	5.28575e-06	9.6705e-07
0.000112	2.10987e-05	2.75147e-05	2.69549e-05	2.49144e-05	2.46086e-05	1.91617e-05	6.10929e-06	1.53164e-06
0.000116	2.21872e-05	3.10454e-05	3.03686e-05	2.66291e-05	2.76075e-05	2.08389e-05	6.6573e-06	2.07153e-06
0.00012	2.44012e-05	3.14619e-05	3.27793e-05	2.82248e-05	2.92904e-05	2.20404e-05	6.95144e-06	1.76287e-06
0.000124	2.71288e-05	3.47723e-05	3.40859e-05	2.86301e-05	3.1388e-05	2.3112e-05	7.61361e-06	2.4076e-06
0.000128	2.81844e-05	3.53766e-05	3.71255e-05	3.05958e-05	3.30721e-05	2.448e-05	8.34677e-06	1.96404e-06
0.000132	2.8615e-05	3.76488e-05	3.94321e-05	3.22427e-05	3.70082e-05	2.63004e-05	8.81202e-06	2.26446e-06
0.000136	3.03427e-05	3.76015e-05	4.07533e-05	3.29741e-05	3.72202e-05	2.85457e-05	8.91274e-06	2.37266e-06
0.00014	3.52039e-05	3.98883e-05	4.2867e-05	3.46803e-05	4.08311e-05	3.00701e-05	9.26441e-06	2.19929e-06
0.000144	3.63865e-05	4.36827e-05	4.58383e-05	3.94101e-05	4.3112e-05	3.16005e-05	9.82494e-06	2.42813e-06
0.000148	3.76716e-05	4.6318e-05	4.8427e-05	4.25935e-05	4.60363e-05	3.19843e-05	1.06045e-05	1.97104e-06
0.000152	4.06182e-05	4.95053e-05	5.11897e-05	4.72993e-05	4.68081e-05	3.48498e-05	1.13548e-05	2.77799e-06
0.000156	4.14533e-05	5.38e-05	5.42595e-05	4.91081e-05	4.92637e-05	3.76247e-05	1.24262e-05	2.78731e-06
0.00016	4.22185e-05	5.71509e-05	5.63938e-05	5.19137e-05	5.13914e-05	3.84833e-05	1.29649e-05	3.62498e-06
0.000164	4.40449e-05	5.93887e-05	6.16653e-05	5.5915e-05	5.24887e-05	4.12069e-05	1.38278e-05	3.4252e-06
0.000168	4.5218e-05	6.10049e-05	6.57431e-05	5.76052e-05	5.63434e-05	4.30687e-05	1.45594e-05	3.30048e-06
0.000172	4.77371e-05	6.33836e-05	6.74057e-05	6.02992e-05	6.05076e-05	4.43942e-05	1.49007e-05	2.98735e-06
0.000176	5.14574e-05	6.66967e-05	6.96792e-05	6.31936e-05	6.37391e-05	4.72336e-05	1.53282e-05	3.86828e-06
0.00018	5.21076e-05	7.06451e-05	7.11645e-05	6.84114e-05	6.54733e-05	4.87939e-05	1.62631e-05	5.13074e-06
0.000184	5.40274e-05	7.2398e-05	7.63291e-05	7.43555e-05	6.82783e-05	5.09767e-05	1.73225e-05	4.17877e-06
0.000188	5.60693e-05	7.57805e-05	7.99224e-05	7.99872e-05	7.1854e-05	5.40453e-05	1.76227e-05	4.73908e-06
0.000192	5.66683e-05	7.78527e-05	8.46971e-05	8.89936e-05	7.54696e-05	5.58178e-05	1.87885e-05	3.79032e-06
0.000196	5.70018e-05	8.37577e-05	8.83469e-05	0.000103637	7.88467e-05	5.89932e-05	1.91701e-05	4.92519e-06
0.0002	5.94495e-05	8.77219e-05	9.15868e-05	0.000122338	8.1144e-05	6.1394e-05	2.03147e-05	4.66831e-06
Fig. 3f
0	1.13042e-07	5.1844e-08	-1.96755e-08
4e-06	1.58028e-07	2.08491e-07	-6.07458e-09
8e-06	5.44565e-07	5.80838e-07	9.22236e-08
1.2e-05	1.09464e-06	1.28445e-06	2.58134e-08
1.6e-05	2.08053e-06	2.39663e-06	2.11775e-07
2e-05	3.28123e-06	3.65189e-06	2.03861e-07
2.4e-05	4.45261e-06	5.1059e-06	4.89507e-07
2.8e-05	6.12678e-06	7.05646e-06	6.11087e-07
3.2e-05	7.99141e-06	8.90318e-06	8.41428e-07
3.6e-05	9.54948e-06	1.06278e-05	9.54044e-07
4e-05	1.184e-05	1.31584e-05	1.2071e-06
4.4e-05	1.41246e-05	1.60171e-05	1.46438e-06
4.8e-05	1.7305e-05	1.95427e-05	1.69897e-06
5.2e-05	2.0587e-05	2.28919e-05	2.17798e-06
5.6e-05	2.38877e-05	2.6842e-05	2.4484e-06
6e-05	2.75808e-05	3.05812e-05	2.92861e-06
6.4e-05	3.15137e-05	3.52535e-05	3.3498e-06
6.8e-05	3.59601e-05	3.96005e-05	3.80481e-06
7.2e-05	4.16066e-05	4.63436e-05	4.6495e-06
7.6e-05	4.65936e-05	5.19141e-05	5.26957e-06
8e-05	5.25293e-05	5.7877e-05	5.99984e-06
8.4e-05	5.76113e-05	6.42714e-05	6.39829e-06
8.8e-05	6.36676e-05	7.10702e-05	7.17696e-06
9.2e-05	7.01203e-05	7.76911e-05	7.70246e-06
9.6e-05	7.74724e-05	8.55611e-05	8.53942e-06
0.0001	8.41464e-05	9.36234e-05	9.3009e-06
0.000104	9.14807e-05	0.000101213	1.04535e-05
0.000108	9.90697e-05	0.000108626	1.10889e-05
0.000112	0.00010693	0.000117762	1.23854e-05
0.000116	0.000115161	0.000127365	1.32236e-05
0.00012	0.000123424	0.00013769	1.43478e-05
0.000124	0.000132736	0.00014723	1.51178e-05
0.000128	0.000141618	0.000158385	1.61172e-05
0.000132	0.000150921	0.000167024	1.72017e-05
0.000136	0.000161762	0.00017859	1.82125e-05
0.00014	0.000171321	0.000190608	1.93853e-05
0.000144	0.000180809	0.000199801	2.02013e-05
0.000148	0.000191392	0.000211563	2.11921e-05
0.000152	0.00020294	0.000221337	2.24031e-05
0.000156	0.00021426	0.000235228	2.34317e-05
0.00016	0.000225824	0.000248801	2.454e-05
0.000164	0.000237307	0.000261575	2.6243e-05
0.000168	0.000248485	0.000275216	2.71043e-05
0.000172	0.000260265	0.000288943	2.83185e-05
0.000176	0.000273114	0.000302459	2.95577e-05
0.00018	0.000286178	0.000316765	3.10703e-05
0.000184	0.000297838	0.000331107	3.21274e-05
0.000188	0.000311763	0.000343479	3.32045e-05
0.000192	0.000325591	0.000359754	3.48446e-05
0.000196	0.00033814	0.00037449	3.61611e-05
0.0002	0.000352317	0.000387531	3.78857e-05
Fig. 4a
-0.25	-0.01648	0
-0.249	-0.01668	-3.61509e-17
-0.248	-0.01694	-6.43446e-18
-0.24699	-0.01743	8.61208e-18
-0.24599	-0.01779	1.33893e-17
-0.24499	-0.01824	-9.37454e-18
-0.24399	-0.01862	4.22008e-18
-0.24298	-0.019	-6.51141e-18
-0.24198	-0.0193	1.64294e-17
-0.24098	-0.01947	4.35427e-17
-0.23998	-0.02012	-1.54533e-17
-0.23898	-0.0203	1.3502e-17
-0.23797	-0.02087	-1.83669e-18
-0.23697	-0.02131	-3.38933e-17
-0.23597	-0.0217	-2.45724e-18
-0.23497	-0.02245	-3.40524e-17
-0.23396	-0.02244	3.31578e-17
-0.23296	-0.02328	-4.92524e-17
-0.23196	-0.02338	-2.90707e-17
-0.23096	-0.02426	-2.35826e-19
-0.22996	-0.02441	-1.18546e-17
-0.22895	-0.0254	-6.14763e-17
-0.22795	-0.02592	1.14739e-17
-0.22695	-0.02621	-2.75475e-17
-0.22595	-0.02705	7.60063e-18
-0.22494	-0.02735	-5.37631e-17
-0.22394	-0.02849	7.60334e-17
-0.22294	-0.0283	3.26975e-17
-0.22194	-0.02966	6.30514e-17
-0.22094	-0.03002	-5.6819e-17
-0.21993	-0.03103	-8.18442e-17
-0.21893	-0.03132	-2.28785e-17
-0.21793	-0.03219	4.14645e-17
-0.21693	-0.03325	4.32098e-17
-0.21592	-0.03359	-2.78698e-17
-0.21492	-0.03482	-9.07405e-18
-0.21392	-0.03529	-3.50682e-17
-0.21292	-0.03669	-1.71337e-17
-0.21192	-0.03707	-1.80159e-17
-0.21091	-0.03852	8.42671e-18
-0.20991	-0.03909	-7.25137e-17
-0.20891	-0.04022	-3.14657e-17
-0.20791	-0.04112	-4.96244e-17
-0.2069	-0.0419	2.34574e-17
-0.2059	-0.04338	9.14539e-17
-0.2049	-0.04428	5.34939e-17
-0.2039	-0.0459	3.98338e-18
-0.2029	-0.04626	2.77778e-17
-0.20189	-0.04809	-1.4454e-16
-0.20089	-0.04886	-1.54442e-17
-0.19989	-0.05074	1.52508e-17
-0.19889	-0.05168	1.43487e-18
-0.19788	-0.05274	-6.38828e-17
-0.19688	-0.0546	3.76671e-17
-0.19588	-0.05528	4.8355e-18
-0.19488	-0.05734	-1.54787e-17
-0.19388	-0.05816	8.05543e-17
-0.19287	-0.06052	-3.24145e-17
-0.19187	-0.06124	4.38808e-17
-0.19087	-0.06422	1.0547e-16
-0.18987	-0.06512	-8.42345e-17
-0.18886	-0.06743	-6.5878e-18
-0.18786	-0.06861	1.33025e-16
-0.18686	-0.07019	-5.60363e-17
-0.18586	-0.07258	-4.23872e-17
-0.18486	-0.07374	7.70546e-18
-0.18385	-0.0764	-3.0691e-17
-0.18285	-0.07723	4.64119e-17
-0.18185	-0.08053	-6.00707e-17
-0.18085	-0.08125	4.12065e-17
-0.17984	-0.0843	-7.31947e-17
-0.17884	-0.08583	2.00281e-17
-0.17784	-0.08903	-8.42205e-18
-0.17684	-0.09085	-5.51122e-17
-0.17584	-0.09387	-5.56958e-17
-0.17483	-0.09481	-1.26886e-18
-0.17383	-0.09934	4.27159e-18
-0.17283	-0.09956	2.53424e-17
-0.17183	-0.10462	-4.89873e-17
-0.17082	-0.10548	1.13409e-16
-0.16982	-0.10948	-1.86551e-17
-0.16882	-0.11094	7.87461e-17
-0.16782	-0.11452	5.17978e-17
-0.16682	-0.11653	1.32639e-16
-0.16581	-0.12026	1.19269e-16
-0.16481	-0.12178	-7.74612e-17
-0.16381	-0.12718	-5.53468e-17
-0.16281	-0.12718	1.18105e-16
-0.1618	-0.13274	6.23586e-17
-0.1608	-0.13334	-8.85217e-17
-0.1598	-0.13781	1.82569e-17
-0.1588	-0.13971	1.10887e-16
-0.1578	-0.14476	6.06374e-17
-0.15679	-0.14698	-1.00744e-16
-0.15579	-0.15156	1.38964e-16
-0.15479	-0.15448	1.25042e-16
-0.15379	-0.15573	7.52741e-17
-0.15278	-0.16109	-1.51687e-16
-0.15178	-0.16069	6.34258e-17
-0.15078	-0.16735	1.91396e-17
-0.14978	-0.166	1.92571e-16
-0.14878	-0.17193	-1.02206e-16
-0.14777	-0.17557	4.69222e-17
-0.14677	-0.17636	1.17063e-16
-0.14577	-0.18104	-1.94513e-17
-0.14477	-0.17528	-8.71766e-17
-0.14376	-0.18377	-1.29525e-16
-0.14276	-0.18657	5.22145e-17
-0.14176	-0.18226	3.12826e-17
-0.14076	-0.18615	1.63921e-16
-0.13976	-0.18825	-1.07882e-16
-0.13875	-0.18454	8.72444e-17
-0.13775	-0.18757	-6.77626e-19
-0.13675	-0.18646	4.68714e-17
-0.13575	-0.17516	1.42837e-16
-0.13474	-0.18055	-3.71136e-17
-0.13374	-0.18295	-1.31385e-16
-0.13274	-0.18216	-8.88368e-18
-0.13174	-0.17922	-3.75066e-17
-0.13073	-0.15933	-1.25009e-16
-0.12973	-0.14801	1.20318e-16
-0.12873	-0.13818	-8.31617e-17
-0.12773	-0.12775	-2.07049e-16
-0.12673	-0.11744	2.13825e-17
-0.12572	-0.10018	-1.90835e-16
-0.12472	-0.07895	3.05318e-16
-0.12372	-0.05892	-1.09471e-17
-0.12272	-0.03137	-1.51239e-16
-0.12171	-0.00023369	-2.54855e-17
-0.12071	-0.00023369	-2.54855e-17
-0.11971	-0.00023369	-2.54855e-17
-0.11871	-0.00023369	-2.54855e-17
-0.11771	-0.00023369	-2.54855e-17
-0.1167	-0.00023369	-2.54855e-17
-0.1157	-0.00023369	-2.54855e-17
-0.1147	-0.00023369	-2.54855e-17
-0.1137	-0.00023369	-2.54855e-17
-0.11269	-0.00023369	-2.54855e-17
-0.11169	-0.00023369	-2.54855e-17
-0.11069	-0.00023369	-2.54855e-17
-0.10969	-0.00023369	-2.54855e-17
-0.10869	-0.00023369	-2.54855e-17
-0.10768	-0.00023369	-2.54855e-17
-0.10668	-0.00023369	-2.54855e-17
-0.10568	-0.00023369	-2.54855e-17
-0.10468	-0.00023369	-2.54855e-17
-0.10367	-0.00023369	-2.54855e-17
-0.10267	-0.00023369	-2.54855e-17
-0.10167	-0.00023369	-2.54855e-17
-0.10067	-0.00023369	-2.54855e-17
-0.09967	-0.00023369	-2.54855e-17
-0.09866	-0.00023369	-2.54855e-17
-0.09766	-0.00023369	-2.54855e-17
-0.09666	-0.00023369	-2.54855e-17
-0.09566	-0.00023369	-2.54855e-17
-0.09465	-0.00023369	-2.54855e-17
-0.09365	-0.00023369	-2.54855e-17
-0.09265	-0.00023369	-2.54855e-17
-0.09165	-0.00023369	-2.54855e-17
-0.09065	-0.00023369	-2.54855e-17
-0.08964	-0.00023369	-2.54855e-17
-0.08864	-0.00023369	-2.54855e-17
-0.08764	-0.00023369	-2.54855e-17
-0.08664	-0.00023369	-2.54855e-17
-0.08563	-0.00023369	-2.54855e-17
-0.08463	-0.00023369	-2.54855e-17
-0.08363	-0.00023369	-2.54855e-17
-0.08263	-0.00023369	-2.54855e-17
-0.08163	-0.00023369	-2.54855e-17
-0.08062	-0.00023369	-2.54855e-17
-0.07962	-0.00023369	-2.54855e-17
-0.07862	-0.00023369	-2.54855e-17
-0.07762	-0.00023369	-2.54855e-17
-0.07661	-0.00023369	-2.54855e-17
-0.07561	-0.00023369	-2.54855e-17
-0.07461	-0.00023369	-2.54855e-17
-0.07361	-0.00023369	-2.54855e-17
-0.07261	-0.00023369	-2.54855e-17
-0.0716	-0.00023369	-2.54855e-17
-0.0706	-0.00023369	-2.54855e-17
-0.0696	-0.00023369	-2.54855e-17
-0.0686	-0.00023369	-2.54855e-17
-0.06759	-0.00023369	-2.54855e-17
-0.06659	-0.00023369	-2.54855e-17
-0.06559	-0.00023369	-2.54855e-17
-0.06459	-0.00023369	-2.54855e-17
-0.06359	-0.00023369	-2.54855e-17
-0.06258	-0.00023369	-2.54855e-17
-0.06158	-0.00023369	-2.54855e-17
-0.06058	-0.00023369	-2.54855e-17
-0.05958	-0.00023369	-2.54855e-17
-0.05857	-0.00023369	-2.54855e-17
-0.05757	-0.00023369	-2.54855e-17
-0.05657	-0.00023369	-2.54855e-17
-0.05557	-0.00023369	-2.54855e-17
-0.05457	-0.00023369	-2.54855e-17
-0.05356	-0.00023369	-2.54855e-17
-0.05256	-0.00023369	-2.54855e-17
-0.05156	-0.00023369	-2.54855e-17
-0.05056	-0.00023369	-2.54855e-17
-0.04955	-0.00023369	-2.54855e-17
-0.04855	-0.00023369	-2.54855e-17
-0.04755	-0.00023369	-2.54855e-17
-0.04655	-0.00023369	-2.54855e-17
-0.04555	-0.00023369	-2.54855e-17
-0.04454	-0.00023369	-2.54855e-17
-0.04354	-0.00023369	-2.54855e-17
-0.04254	-0.00023369	-2.54855e-17
-0.04154	-0.00023369	-2.54855e-17
-0.04053	-0.00023369	-2.54855e-17
-0.03953	-0.00023369	-2.54855e-17
-0.03853	-0.00023369	-2.54855e-17
-0.03753	-0.00023369	-2.54855e-17
-0.03653	-0.00023369	-2.54855e-17
-0.03552	-0.00023369	-2.54855e-17
-0.03452	-0.00023369	-2.54855e-17
-0.03352	-0.00023369	-2.54855e-17
-0.03252	-0.00023369	-2.54855e-17
-0.03151	-0.00023369	-2.54855e-17
-0.03051	-0.00023369	-2.54855e-17
-0.02951	-0.00023369	-2.54855e-17
-0.02851	-0.00023369	-2.54855e-17
-0.02751	-0.00023369	-2.54855e-17
-0.0265	-0.00023369	-2.54855e-17
-0.0255	-0.00023369	-2.54855e-17
-0.0245	-0.00023369	-2.54855e-17
-0.0235	-0.00023369	-2.54855e-17
-0.02249	-0.00023369	-2.54855e-17
-0.02149	-0.00023369	-2.54855e-17
-0.02049	-0.00023369	-2.54855e-17
-0.01949	-0.00023369	-2.54855e-17
-0.01849	-0.00023369	-2.54855e-17
-0.01748	-0.00023369	-2.54855e-17
-0.01648	-0.00023369	-2.54855e-17
-0.01548	-0.00023369	-2.54855e-17
-0.01448	-0.00023369	-2.54855e-17
-0.01347	-0.00023369	-2.54855e-17
-0.01247	-0.00023369	-2.54855e-17
-0.01147	-0.00023369	-2.54855e-17
-0.01047	-0.00023369	-2.54855e-17
-0.00947	-0.00023369	-2.54855e-17
-0.00846	-0.00023369	-2.54855e-17
-0.00746	-0.00023369	-2.54855e-17
-0.00646	-0.00023369	-2.54855e-17
-0.00546	-0.00023369	-2.54855e-17
-0.00445	-0.00023369	-2.54855e-17
-0.00345	-0.00023369	-2.54855e-17
-0.00245	-0.00023369	-2.54855e-17
-0.00145	-0.00023369	-2.54855e-17
-0.000445434	-0.00023369	-2.54855e-17
0.000556793	0.02851	-4.72035e-17
0.00156	0.07625	2.34668e-16
0.00256	0.11637	2.62399e-16
0.00356	0.15591	-1.63672e-16
0.00457	0.18484	-1.38469e-16
0.00557	0.21904	-7.78999e-17
0.00657	0.24449	5.01901e-17
0.00757	0.26648	-2.21968e-16
0.00857	0.28609	-2.49804e-16
0.00958	0.3039	-3.68747e-17
0.01058	0.31879	-2.75769e-16
0.01158	0.33622	-6.25381e-17
0.01258	0.34816	-2.14181e-17
0.01359	0.35812	-2.49472e-16
0.01459	0.36716	-9.35294e-18
0.01559	0.35983	2.65375e-17
0.01659	0.36996	1.35695e-18
0.01759	0.37623	-5.98785e-17
0.0186	0.38472	-3.04983e-17
0.0196	0.39238	-6.79236e-17
0.0206	0.38624	-8.82998e-17
0.0216	0.38812	-1.80015e-16
0.02261	0.39248	2.35497e-16
0.02361	0.39188	2.52746e-16
0.02461	0.38832	1.88221e-16
0.02561	0.38705	2.71228e-17
0.02661	0.38632	2.5411e-17
0.02762	0.38283	6.61702e-17
0.02862	0.38072	1.24326e-16
0.02962	0.38041	2.18147e-16
0.03062	0.37545	-3.72305e-17
0.03163	0.37314	-7.89198e-17
0.03263	0.37158	-1.49993e-17
0.03363	0.3658	7.51115e-17
0.03463	0.36356	-2.48862e-16
0.03563	0.35982	7.03749e-17
0.03664	0.3575	1.97088e-17
0.03764	0.35185	-7.65125e-17
0.03864	0.35014	-7.69343e-17
0.03964	0.34378	1.13432e-16
0.04065	0.34004	1.23453e-16
0.04165	0.33794	8.40807e-17
0.04265	0.33142	3.53848e-17
0.04365	0.32815	1.43226e-16
0.04465	0.32233	-6.74374e-17
0.04566	0.31913	7.82743e-18
0.04666	0.31427	2.8833e-18
0.04766	0.30995	-7.27161e-17
0.04866	0.30465	2.16622e-16
0.04967	0.30226	1.41793e-16
0.05067	0.29594	1.66281e-16
0.05167	0.29377	-5.94812e-17
0.05267	0.28798	1.22686e-16
0.05367	0.28465	1.06928e-16
0.05468	0.27903	5.33665e-17
0.05568	0.27572	-8.52242e-17
0.05668	0.27063	5.31903e-17
0.05768	0.26753	-4.25465e-18
0.05869	0.26232	-3.61598e-18
0.05969	0.25949	6.38527e-17
0.06069	0.25421	7.86216e-18
0.06169	0.25131	6.92551e-17
0.06269	0.24618	1.44577e-16
0.0637	0.24355	1.24085e-16
0.0647	0.23807	-4.43744e-17
0.0657	0.23522	3.40439e-17
0.0667	0.23115	4.18231e-17
0.06771	0.22746	3.15884e-17
0.06871	0.22317	7.65083e-17
0.06971	0.21996	3.29157e-17
0.07071	0.21595	6.28727e-17
0.07171	0.21279	9.8759e-17
0.07272	0.20853	3.61755e-17
0.07372	0.2056	9.53052e-17
0.07472	0.20151	7.6712e-17
0.07572	0.19871	-4.3427e-17
0.07673	0.19507	3.94827e-17
0.07773	0.19219	9.4711e-17
0.07873	0.18872	-6.94355e-18
0.07973	0.18539	-3.81427e-17
0.08073	0.18234	-9.14537e-17
0.08174	0.1789	6.7733e-18
0.08274	0.1761	-5.55171e-17
0.08374	0.17309	4.8095e-17
0.08474	0.17	-5.91072e-17
0.08575	0.16748	-6.85165e-18
0.08675	0.16413	7.01547e-17
0.08775	0.16159	-5.46349e-17
0.08875	0.15873	-1.38782e-17
0.08976	0.15587	2.01585e-17
0.09076	0.15356	2.92163e-17
0.09176	0.15059	3.72309e-17
0.09276	0.14837	1.13553e-17
0.09376	0.14525	4.086e-17
0.09477	0.14335	-2.57104e-17
0.09577	0.14013	-2.09226e-17
0.09677	0.13806	4.22102e-17
0.09777	0.13498	-8.18725e-17
0.09878	0.13308	1.2996e-17
0.09978	0.1304	1.05515e-17
0.10078	0.12844	-7.57451e-17
0.10178	0.12594	4.91698e-17
0.10278	0.1239	2.60547e-17
0.10379	0.12171	-2.65524e-17
0.10479	0.11946	5.00851e-17
0.10579	0.11746	5.29809e-17
0.10679	0.11517	-5.94064e-17
0.1078	0.11329	-1.15626e-17
0.1088	0.11109	2.0369e-18
0.1098	0.10925	-6.11515e-18
0.1108	0.10703	1.79488e-17
0.1118	0.10523	-6.54081e-17
0.11281	0.10338	-1.61154e-16
0.11381	0.10153	-7.2117e-17
0.11481	0.09958	-4.92296e-17
0.11581	0.09779	2.45712e-17
0.11682	0.09598	1.78391e-17
0.11782	0.09436	4.21755e-17
0.11882	0.09241	-6.5767e-17
0.11982	0.09071	-7.16996e-17
0.12082	0.08912	-5.29122e-17
0.12183	0.08748	1.74724e-17
0.12283	0.08598	1.47574e-18
0.12383	0.08419	2.75385e-17
0.12483	0.08278	6.38411e-17
0.12584	0.08116	-9.69217e-18
0.12684	0.07956	-5.10691e-17
0.12784	0.07803	-9.66861e-17
0.12884	0.0767	-2.3787e-17
0.12984	0.07505	1.05445e-17
0.13085	0.07375	-1.23184e-17
0.13185	0.07227	8.94361e-17
0.13285	0.07099	-1.34134e-17
0.13385	0.06944	-3.65687e-17
0.13486	0.06825	-4.31529e-17
0.13586	0.06695	3.63991e-17
0.13686	0.06549	1.36984e-17
0.13786	0.06436	3.35309e-18
0.13886	0.06297	-3.00229e-17
0.13987	0.06195	-2.2169e-18
0.14087	0.06037	-8.55779e-18
0.14187	0.0594	4.08133e-17
0.14287	0.05811	2.03902e-18
0.14388	0.05695	-2.30252e-17
0.14488	0.05577	2.25311e-18
0.14588	0.05472	1.16574e-17
0.14688	0.05338	3.89789e-17
0.14788	0.05241	5.13591e-17
0.14889	0.05138	-3.30185e-17
0.14989	0.05009	1.67887e-17
0.15089	0.04922	-2.04246e-17
0.15189	0.04814	2.80616e-17
0.1529	0.04707	-5.50848e-17
0.1539	0.04598	-2.05733e-17
0.1549	0.04511	1.40661e-17
0.1559	0.04384	6.93953e-18
0.1569	0.04304	-6.59362e-18
0.15791	0.04202	4.81782e-18
0.15891	0.04099	-1.92562e-18
0.15991	0.04007	-1.59714e-17
0.16091	0.0392	-4.72375e-17
0.16192	0.03809	7.16389e-18
0.16292	0.03727	5.90492e-17
0.16392	0.03637	-1.02033e-17
0.16492	0.03532	-1.19502e-17
0.16592	0.03455	5.08484e-18
0.16693	0.03355	4.58571e-17
0.16793	0.03271	6.40855e-18
0.16893	0.03173	1.71745e-17
0.16993	0.03082	3.45981e-17
0.17094	0.02993	-2.2439e-17
0.17194	0.02913	-2.38617e-17
0.17294	0.02806	-1.85418e-17
0.17394	0.0273	-7.43375e-17
0.17494	0.02649	5.01973e-18
0.17595	0.02537	-1.98876e-17
0.17695	0.02463	-8.94647e-18
0.17795	0.02365	3.54754e-17
0.17895	0.02278	-5.34513e-17
0.17996	0.02186	4.54528e-18
0.18096	0.02085	-2.56671e-17
0.18196	0.01999	7.03588e-18
0.18296	0.0191	1.76935e-18
0.18396	0.018	2.41905e-17
0.18497	0.01714	1.2833e-17
0.18597	0.01611	-8.44778e-18
0.18697	0.01506	1.64104e-17
0.18797	0.01406	3.75063e-17
0.18898	0.01287	-4.79941e-17
0.18998	0.01183	-3.45641e-17
0.19098	0.0107	-4.61018e-17
0.19198	0.00947	9.48867e-18
0.19298	0.00835	-2.57429e-17
0.19399	0.00691	-2.72627e-17
0.19499	0.0057	-2.02692e-17
0.19599	0.00434	-3.83567e-17
0.19699	0.00281	-3.371e-17
0.198	0.00133	-2.27669e-17
0.199	-0.000423623	2.68647e-18
0.2	-0.00207	2.05074e-17
Fig. 4b
-0.25	2.6195e+21
-0.249	2.57577e+21
-0.248	2.53651e+21
-0.24699	2.49516e+21
-0.24599	2.45431e+21
-0.24499	2.41614e+21
-0.24399	2.37668e+21
-0.24298	2.3395e+21
-0.24198	2.30143e+21
-0.24098	2.26425e+21
-0.23998	2.22895e+21
-0.23898	2.19266e+21
-0.23797	2.15766e+21
-0.23697	2.12128e+21
-0.23597	2.09074e+21
-0.23497	2.05405e+21
-0.23396	2.02074e+21
-0.23296	1.98941e+21
-0.23196	1.95669e+21
-0.23096	1.92417e+21
-0.22996	1.89314e+21
-0.22895	1.86448e+21
-0.22795	1.83097e+21
-0.22695	1.80182e+21
-0.22595	1.76999e+21
-0.22494	1.74402e+21
-0.22394	1.71298e+21
-0.22294	1.68314e+21
-0.22194	1.65657e+21
-0.22094	1.62881e+21
-0.21993	1.60194e+21
-0.21893	1.57289e+21
-0.21793	1.54592e+21
-0.21693	1.52073e+21
-0.21592	1.49575e+21
-0.21492	1.4668e+21
-0.21392	1.44241e+21
-0.21292	1.41564e+21
-0.21192	1.39174e+21
-0.21091	1.36606e+21
-0.20991	1.34227e+21
-0.20891	1.31748e+21
-0.20791	1.29537e+21
-0.2069	1.27138e+21
-0.2059	1.24867e+21
-0.2049	1.22329e+21
-0.2039	1.20138e+21
-0.2029	1.17798e+21
-0.20189	1.15686e+21
-0.20089	1.13257e+21
-0.19989	1.11215e+21
-0.19889	1.09113e+21
-0.19788	1.07021e+21
-0.19688	1.04829e+21
-0.19588	1.02747e+21
-0.19488	1.00804e+21
-0.19388	9.87119e+20
-0.19287	9.67587e+20
-0.19187	9.46171e+20
-0.19087	9.2773e+20
-0.18987	9.07999e+20
-0.18886	8.89062e+20
-0.18786	8.70025e+20
-0.18686	8.50791e+20
-0.18586	8.3344e+20
-0.18486	8.13907e+20
-0.18385	7.95268e+20
-0.18285	7.77322e+20
-0.18185	7.6007e+20
-0.18085	7.43611e+20
-0.17984	7.23187e+20
-0.17884	7.07323e+20
-0.17784	6.90666e+20
-0.17684	6.74803e+20
-0.17584	6.57947e+20
-0.17483	6.40299e+20
-0.17383	6.2503e+20
-0.17283	6.09861e+20
-0.17183	5.92113e+20
-0.17082	5.76448e+20
-0.16982	5.61575e+20
-0.16882	5.46009e+20
-0.16782	5.31434e+20
-0.16682	5.15571e+20
-0.16581	5.00798e+20
-0.16481	4.86917e+20
-0.16381	4.7254e+20
-0.16281	4.56776e+20
-0.1618	4.42697e+20
-0.1608	4.30601e+20
-0.1598	4.13944e+20
-0.1588	4.00856e+20
-0.1578	3.88562e+20
-0.15679	3.73392e+20
-0.15579	3.61593e+20
-0.15479	3.48506e+20
-0.15379	3.36212e+20
-0.15278	3.22529e+20
-0.15178	3.09838e+20
-0.15078	2.98139e+20
-0.14978	2.85348e+20
-0.14878	2.72955e+20
-0.14777	2.60859e+20
-0.14677	2.5025e+20
-0.14577	2.3746e+20
-0.14477	2.2586e+20
-0.14376	2.14557e+20
-0.14276	2.04146e+20
-0.14176	1.91554e+20
-0.14076	1.82234e+20
-0.13976	1.70039e+20
-0.13875	1.59827e+20
-0.13775	1.49714e+20
-0.13675	1.39204e+20
-0.13575	1.27901e+20
-0.13474	1.19969e+20
-0.13374	1.07278e+20
-0.13274	1.0014e+20
-0.13174	8.72504e+19
-0.13073	8.031e+19
-0.12973	7.04944e+19
-0.12873	6.12736e+19
-0.12773	5.14579e+19
-0.12673	4.2832e+19
-0.12572	3.37104e+19
-0.12472	2.54811e+19
-0.12372	1.6756e+19
-0.12272	8.4276e+18
-0.12171	1000000000000
-0.12071	0
-0.11971	0
-0.11871	0
-0.11771	0
-0.1167	0
-0.1157	0
-0.1147	0
-0.1137	0
-0.11269	0
-0.11169	0
-0.11069	0
-0.10969	0
-0.10869	0
-0.10768	0
-0.10668	0
-0.10568	0
-0.10468	0
-0.10367	0
-0.10267	0
-0.10167	0
-0.10067	0
-0.09967	0
-0.09866	0
-0.09766	0
-0.09666	0
-0.09566	0
-0.09465	0
-0.09365	0
-0.09265	0
-0.09165	0
-0.09065	0
-0.08964	0
-0.08864	0
-0.08764	0
-0.08664	0
-0.08563	0
-0.08463	0
-0.08363	0
-0.08263	0
-0.08163	0
-0.08062	0
-0.07962	0
-0.07862	0
-0.07762	0
-0.07661	0
-0.07561	0
-0.07461	0
-0.07361	0
-0.07261	0
-0.0716	0
-0.0706	0
-0.0696	0
-0.0686	0
-0.06759	0
-0.06659	0
-0.06559	0
-0.06459	0
-0.06359	0
-0.06258	0
-0.06158	0
-0.06058	0
-0.05958	0
-0.05857	0
-0.05757	0
-0.05657	0
-0.05557	0
-0.05457	0
-0.05356	0
-0.05256	0
-0.05156	0
-0.05056	0
-0.04955	0
-0.04855	0
-0.04755	0
-0.04655	0
-0.04555	0
-0.04454	0
-0.04354	0
-0.04254	0
-0.04154	0
-0.04053	0
-0.03953	0
-0.03853	0
-0.03753	0
-0.03653	0
-0.03552	0
-0.03452	0
-0.03352	0
-0.03252	0
-0.03151	0
-0.03051	0
-0.02951	0
-0.02851	0
-0.02751	0
-0.0265	0
-0.0255	0
-0.0245	0
-0.0235	0
-0.02249	0
-0.02149	0
-0.02049	0
-0.01949	0
-0.01849	0
-0.01748	0
-0.01648	0
-0.01548	0
-0.01448	0
-0.01347	0
-0.01247	0
-0.01147	0
-0.01047	0
-0.00947	0
-0.00846	0
-0.00746	0
-0.00646	0
-0.00546	0
-0.00445	0
-0.00345	0
-0.00245	0
-0.00145	0
-0.000445434	1000000000000
0.000556793	4.16422e+18
0.00156	1.17986e+19
0.00256	1.95322e+19
0.00356	2.66709e+19
0.00457	3.57925e+19
0.00557	4.39226e+19
0.00657	5.12596e+19
0.00757	6.05795e+19
0.00857	6.83131e+19
0.00958	7.72364e+19
0.01058	8.53666e+19
0.01158	9.47857e+19
0.01258	1.03412e+20
0.01359	1.13227e+20
0.01459	1.21853e+20
0.01559	1.28793e+20
0.01659	1.4079e+20
0.01759	1.48227e+20
0.0186	1.61215e+20
0.0196	1.67759e+20
0.0206	1.79161e+20
0.0216	1.88778e+20
0.02261	1.97701e+20
0.02361	2.10492e+20
0.02461	2.19712e+20
0.02561	2.29826e+20
0.02661	2.39939e+20
0.02762	2.51043e+20
0.02862	2.59768e+20
0.02962	2.74244e+20
0.03062	2.82969e+20
0.03163	2.9447e+20
0.03263	3.05872e+20
0.03363	3.18067e+20
0.03463	3.27387e+20
0.03563	3.41566e+20
0.03664	3.51282e+20
0.03764	3.63676e+20
0.03864	3.76466e+20
0.03964	3.88562e+20
0.04065	4.00162e+20
0.04165	4.14539e+20
0.04265	4.26436e+20
0.04365	4.37739e+20
0.04465	4.52116e+20
0.04566	4.63914e+20
0.04666	4.77597e+20
0.04766	4.89296e+20
0.04866	5.0516e+20
0.04967	5.17851e+20
0.05067	5.30542e+20
0.05167	5.45712e+20
0.05267	5.5751e+20
0.05367	5.73176e+20
0.05468	5.87651e+20
0.05568	6.00441e+20
0.05668	6.16999e+20
0.05768	6.2969e+20
0.05869	6.45851e+20
0.05969	6.60129e+20
0.06069	6.75497e+20
0.06169	6.91856e+20
0.06269	7.06133e+20
0.0637	7.20014e+20
0.0647	7.3796e+20
0.0657	7.52931e+20
0.0667	7.682e+20
0.06771	7.84659e+20
0.06871	8.03299e+20
0.06971	8.17576e+20
0.07071	8.34828e+20
0.07171	8.51881e+20
0.07272	8.68935e+20
0.07372	8.8579e+20
0.07472	9.02249e+20
0.07572	9.21186e+20
0.07673	9.36356e+20
0.07773	9.56185e+20
0.07873	9.73437e+20
0.07973	9.92176e+20
0.08073	1.00854e+21
0.08174	1.02936e+21
0.08274	1.04849e+21
0.08374	1.06574e+21
0.08474	1.08547e+21
0.08575	1.10411e+21
0.08675	1.12444e+21
0.08775	1.14268e+21
0.08875	1.1634e+21
0.08976	1.18393e+21
0.09076	1.20396e+21
0.09176	1.22319e+21
0.09276	1.24362e+21
0.09376	1.26582e+21
0.09477	1.28625e+21
0.09577	1.30767e+21
0.09677	1.32918e+21
0.09777	1.3499e+21
0.09878	1.3733e+21
0.09978	1.39492e+21
0.10078	1.41703e+21
0.10178	1.44013e+21
0.10278	1.46135e+21
0.10379	1.48623e+21
0.10479	1.50785e+21
0.10579	1.53154e+21
0.10679	1.55514e+21
0.1078	1.58003e+21
0.1088	1.60323e+21
0.1098	1.62722e+21
0.1108	1.6529e+21
0.1118	1.67858e+21
0.11281	1.70099e+21
0.11381	1.72795e+21
0.11481	1.75433e+21
0.11581	1.77852e+21
0.11682	1.80628e+21
0.11782	1.83166e+21
0.11882	1.85923e+21
0.11982	1.88699e+21
0.12082	1.91158e+21
0.12183	1.94241e+21
0.12283	1.96819e+21
0.12383	1.99684e+21
0.12483	2.0256e+21
0.12584	2.05564e+21
0.12684	2.08221e+21
0.12784	2.11404e+21
0.12884	2.14418e+21
0.12984	2.17422e+21
0.13085	2.20397e+21
0.13185	2.235e+21
0.13285	2.26722e+21
0.13385	2.29816e+21
0.13486	2.3279e+21
0.13586	2.36211e+21
0.13686	2.39433e+21
0.13786	2.42705e+21
0.13886	2.46096e+21
0.13987	2.49506e+21
0.14087	2.52778e+21
0.14187	2.56427e+21
0.14287	2.59857e+21
0.14388	2.63397e+21
0.14488	2.67115e+21
0.14588	2.70764e+21
0.14688	2.74333e+21
0.14788	2.78289e+21
0.14889	2.81948e+21
0.14989	2.85795e+21
0.15089	2.89721e+21
0.15189	2.93637e+21
0.1529	2.97385e+21
0.1539	3.01678e+21
0.1549	3.05813e+21
0.1559	3.09759e+21
0.1569	3.14201e+21
0.15791	3.18375e+21
0.15891	3.22549e+21
0.15991	3.27189e+21
0.16091	3.31512e+21
0.16192	3.36102e+21
0.16292	3.40852e+21
0.16392	3.45512e+21
0.16492	3.50013e+21
0.16592	3.5496e+21
0.16693	3.59888e+21
0.16793	3.64588e+21
0.16893	3.69803e+21
0.16993	3.75068e+21
0.17094	3.80015e+21
0.17194	3.85627e+21
0.17294	3.90961e+21
0.17394	3.96206e+21
0.17494	4.02086e+21
0.17595	4.07896e+21
0.17695	4.13498e+21
0.17795	4.19466e+21
0.17895	4.25465e+21
0.17996	4.31552e+21
0.18096	4.37531e+21
0.18196	4.44154e+21
0.18296	4.50638e+21
0.18396	4.57152e+21
0.18497	4.64182e+21
0.18597	4.71142e+21
0.18697	4.78023e+21
0.18797	4.85578e+21
0.18898	4.93034e+21
0.18998	5.00411e+21
0.19098	5.08363e+21
0.19198	5.16512e+21
0.19298	5.24742e+21
0.19399	5.32971e+21
0.19499	5.41974e+21
0.19599	5.50947e+21
0.19699	5.60058e+21
0.198	5.70013e+21
0.199	5.80116e+21
0.2	5.9013e+21
Fig. 4c
	C1-R		HB1		C4		C3		HB2		C2
350.004	0.5856	99.9988	0.00829	350.005	0.35177	350.001	0.63935	373.114	0.55688	400.002	0.69261
349.988	0.58545	100.012	0.01125	350.003	0.35468	350	0.63841	372.851	0.55089	399.999	0.69111
349.847	0.58565	100.085	0.0083	350	0.35713	349.997	0.64534	372.505	0.54493	400.004	0.68841
349.493	0.58693	100.292	0.00928	349.995	0.35331	349.99	0.63559	372.126	0.53898	399.983	0.68836
348.997	0.58987	100.626	0.01171	349.98	0.35103	349.971	0.6381	371.715	0.53306	399.984	0.69144
348.542	0.59419	101.134	0.01009	349.951	0.34362	349.948	0.6347	371.282	0.52716	399.976	0.68899
348.193	0.59886	101.678	0.01317	349.903	0.35443	349.903	0.6427	370.873	0.52129	399.972	0.68341
347.912	0.60286	102.194	0.0119	349.837	0.35265	349.836	0.63749	370.484	0.51543	399.957	0.68083
347.627	0.60666	102.63	0.01377	349.738	0.35505	349.752	0.63967	370.081	0.5096	399.941	0.68548
347.325	0.61044	103.042	0.00974	349.622	0.35024	349.629	0.64321	369.635	0.50378	399.916	0.68912
346.945	0.61475	103.424	0.00999	349.484	0.35099	349.49	0.64185	369.185	0.49799	399.88	0.66242
346.577	0.61919	103.801	0.00876	349.29	0.34392	349.309	0.64166	368.775	0.49223	399.836	0.66854
346.231	0.62366	104.193	0.01473	349.1	0.36213	349.115	0.64519	368.34	0.48648	399.781	0.66061
345.909	0.6281	104.643	0.01341	348.873	0.35523	348.88	0.64816	367.962	0.48075	399.714	0.67093
345.586	0.63249	105.066	0.01186	348.6	0.36352	348.643	0.65108	367.574	0.47505	399.636	0.68136
345.245	0.63676	105.522	0.01117	348.344	0.3574	348.336	0.64981	367.154	0.46937	399.55	0.67659
344.916	0.64124	105.927	0.01414	348.089	0.35883	348.033	0.65904	366.759	0.46371	399.442	0.6679
344.577	0.64567	106.357	0.01034	347.8	0.35653	347.779	0.65568	366.28	0.45807	399.327	0.65286
344.228	0.65017	106.727	0.01237	347.58	0.37602	347.505	0.6643	365.884	0.45245	399.197	0.66915
343.891	0.65466	107.174	0.01479	347.332	0.37966	347.272	0.66625	365.484	0.44686	399.056	0.66889
343.557	0.65931	107.578	0.01173	347.121	0.37843	347.019	0.66053	365.065	0.44129	398.908	0.65954
343.225	0.66383	108.014	0.01646	346.883	0.37282	346.803	0.66202	364.618	0.43567	398.736	0.67305
342.886	0.66839	108.421	0.01438	346.673	0.3777	346.556	0.67403	364.215	0.43009	398.587	0.65435
342.548	0.67318	108.858	0.01756	346.432	0.37669	346.341	0.66834	363.795	0.42457	398.402	0.6755
342.214	0.67766	109.257	0.0184	346.215	0.37195	346.084	0.67311	363.355	0.41907	398.207	0.67924
341.891	0.68213	109.669	0.01714	345.954	0.38466	345.856	0.68175	362.955	0.41361	398.006	0.67341
341.559	0.68654	110.112	0.01747	345.724	0.3781	345.608	0.68621	362.567	0.40816	397.793	0.67185
341.207	0.69114	110.51	0.01857	345.442	0.38483	345.327	0.68433	362.135	0.40271	397.587	0.66762
340.897	0.69562	110.945	0.01754	345.188	0.37458	345.071	0.68927	361.739	0.39729	397.389	0.66977
340.568	0.69986	111.344	0.02172	344.922	0.39812	344.764	0.6912	361.316	0.39189	397.202	0.6405
340.234	0.70434	111.779	0.01772	344.603	0.40593	344.479	0.69532	360.881	0.38652	397.014	0.65721
339.895	0.70883	112.196	0.01809	344.304	0.39822	344.142	0.69301	360.445	0.38119	396.84	0.65691
339.558	0.71332	112.593	0.01979	343.953	0.40441	343.827	0.70588	360.042	0.3759	396.663	0.65654
339.238	0.71772	113.035	0.02146	343.607	0.40123	343.446	0.70817	359.631	0.37064	396.504	0.64135
338.898	0.72216	113.435	0.02237	343.21	0.41062	343.091	0.71363	359.2	0.36542	396.327	0.64735
338.555	0.72653	113.846	0.02115	342.838	0.40711	342.68	0.7169	358.787	0.36023	396.158	0.63262
338.217	0.7312	114.248	0.02147	342.406	0.41368	342.323	0.72031	358.387	0.35507	395.996	0.63353
337.901	0.73557	114.683	0.02258	342	0.42049	341.94	0.72589	357.953	0.34993	395.827	0.63779
337.562	0.73991	115.119	0.01882	341.653	0.42186	341.627	0.7363	357.526	0.34482	395.661	0.63579
337.22	0.74438	115.517	0.02073	341.286	0.41656	341.323	0.73319	357.123	0.33973	395.488	0.63929
336.893	0.74867	115.928	0.0234	341.002	0.42924	341.042	0.73519	356.726	0.33469	395.314	0.62826
336.561	0.75291	116.362	0.02526	340.726	0.43856	340.831	0.74893	356.31	0.32969	395.14	0.62995
336.236	0.75721	116.761	0.02126	340.517	0.44348	340.62	0.74677	355.911	0.32472	394.942	0.60443
335.894	0.76145	117.171	0.0252	340.311	0.44397	340.459	0.75023	355.464	0.31978	394.759	0.60326
335.56	0.76578	117.584	0.02831	340.156	0.4415	340.287	0.75467	355.036	0.31488	394.568	0.60605
335.235	0.77	118.018	0.02751	339.992	0.4468	340.14	0.75642	354.617	0.31	394.371	0.60527
334.89	0.77427	118.418	0.02736	339.85	0.44033	339.955	0.75635	354.222	0.30514	394.167	0.59957
334.549	0.77856	118.852	0.02817	339.684	0.44993	339.796	0.76029	353.81	0.3003	393.957	0.58107
334.227	0.78271	119.263	0.02712	339.536	0.45244	339.621	0.76207	353.387	0.29548	393.742	0.59743
333.891	0.78698	119.695	0.03026	339.379	0.46457	339.412	0.76679	352.973	0.29069	393.519	0.60195
333.56	0.79101	120.097	0.03314	339.193	0.45065	339.193	0.76753	352.546	0.28593	393.286	0.59713
333.238	0.79514	120.53	0.02864	339.018	0.46355	338.997	0.7778	352.148	0.28121	393.053	0.58795
332.892	0.79933	120.94	0.03332	338.799	0.46099	338.78	0.77993	351.733	0.2765	392.796	0.59354
332.548	0.80364	121.34	0.0283	338.58	0.46756	338.523	0.77713	351.302	0.27183	392.56	0.59802
332.221	0.80769	121.773	0.02736	338.317	0.47842	338.3	0.78154	350.897	0.26722	392.324	0.58449
331.895	0.81174	122.184	0.03004	338.069	0.47096	338.055	0.78421	350.475	0.26265	392.127	0.58239
331.571	0.8157	122.596	0.03087	337.77	0.48136	337.777	0.78548	350.034	0.25814	391.902	0.58227
331.201	0.81977	123.03	0.03047	337.489	0.47661	337.536	0.78181	349.618	0.25369	391.685	0.57455
330.887	0.82363	123.428	0.03209	337.219	0.48568	337.259	0.78552	349.224	0.24926	391.478	0.57904
330.572	0.82745	123.862	0.0365	336.947	0.47725	337.005	0.79379	348.803	0.24486	391.276	0.57347
330.24	0.8313	124.264	0.03832	336.646	0.48896	336.727	0.79705	348.358	0.2405	391.094	0.5731
329.899	0.83515	124.707	0.03194	336.356	0.47663	336.49	0.8021	347.967	0.23619	390.918	0.56742
329.557	0.83896	125.108	0.03419	336.113	0.49499	336.227	0.79985	347.571	0.2319	390.757	0.55741
329.231	0.84283	125.54	0.03415	335.882	0.49682	336.007	0.79923	347.115	0.22764	390.603	0.56566
328.901	0.84658	125.942	0.03107	335.635	0.50015	335.759	0.81312	346.702	0.22341	390.462	0.56176
328.556	0.85045	126.353	0.03876	335.428	0.5079	335.536	0.81302	346.303	0.2192	390.348	0.55631
328.218	0.85409	126.785	0.03123	335.204	0.50605	335.326	0.81314	345.904	0.21502	390.189	0.55594
327.885	0.858	127.198	0.03283	335.014	0.4973	335.081	0.81856	345.468	0.21088	390.063	0.54969
327.552	0.86146	127.597	0.0346	334.803	0.51126	334.852	0.81921	345.032	0.2068	389.94	0.53804
327.209	0.86505	128.028	0.03969	334.599	0.52152	334.594	0.82943	344.602	0.20277	389.815	0.53809
326.882	0.8686	128.441	0.03854	334.366	0.52079	334.351	0.82671	344.2	0.19878	389.694	0.53248
326.563	0.87211	128.841	0.04151	334.157	0.51801	334.107	0.83125	343.791	0.19484	389.567	0.53357
326.232	0.87555	129.251	0.0379	333.904	0.52253	333.827	0.8374	343.392	0.19092	389.469	0.53297
325.901	0.87874	129.688	0.04397	333.656	0.52069	333.562	0.83265	342.968	0.18702	389.337	0.52483
325.567	0.88243	130.087	0.04395	333.411	0.5231	333.308	0.8396	342.554	0.18317	389.199	0.52378
325.208	0.88578	130.519	0.04457	333.117	0.53542	333.042	0.83714	342.129	0.17935	389.062	0.52575
324.873	0.88909	130.919	0.0423	332.851	0.53392	332.737	0.84706	341.717	0.17557	388.92	0.51858
324.55	0.89257	131.352	0.04698	332.549	0.54141	332.486	0.84392	341.29	0.17182	388.772	0.5212
324.223	0.89575	131.754	0.03908	332.27	0.5462	332.224	0.84797	340.888	0.16811	388.624	0.50602
323.893	0.89902	132.198	0.04661	331.963	0.54844	331.936	0.85131	340.457	0.16444	388.468	0.5035
323.549	0.90219	132.609	0.04465	331.703	0.55681	331.689	0.8583	340.06	0.16082	388.308	0.49751
323.231	0.90522	133.008	0.04869	331.411	0.54953	331.457	0.85568	339.664	0.15725	388.143	0.49585
322.894	0.90833	133.452	0.05076	331.167	0.55691	331.23	0.8663	339.214	0.15372	387.971	0.4942
322.566	0.9112	133.854	0.04726	330.891	0.56185	330.961	0.87001	338.799	0.15024	387.803	0.49182
322.225	0.91441	134.287	0.04394	330.661	0.5583	330.74	0.86142	338.393	0.1468	387.637	0.49309
321.887	0.91726	134.687	0.05226	330.407	0.56391	330.478	0.8732	337.979	0.14341	387.457	0.49782
321.56	0.9202	135.123	0.05485	330.181	0.55674	330.256	0.86999	337.534	0.14005	387.286	0.49438
321.226	0.923	135.521	0.04938	329.935	0.58386	330.001	0.87058	337.13	0.13675	387.117	0.49402
320.881	0.92599	135.953	0.05169	329.716	0.58739	329.764	0.87329	336.716	0.13349	386.95	0.47184
320.55	0.92869	136.355	0.05392	329.498	0.57499	329.533	0.87858	336.286	0.13027	386.777	0.48426
320.219	0.93152	136.774	0.05523	329.226	0.57851	329.259	0.88278	335.887	0.12711	386.61	0.48039
319.886	0.93403	137.191	0.0534	329.007	0.58694	329.021	0.88218	335.46	0.12399	386.445	0.47654
319.555	0.93661	137.621	0.05069	328.748	0.58098	328.75	0.89034	335.033	0.12091	386.279	0.48438
319.222	0.93919	138.021	0.05627	328.511	0.59275	328.493	0.88891	334.634	0.1179	386.125	0.4774
318.875	0.94169	138.454	0.05579	328.245	0.59934	328.25	0.89023	334.207	0.11494	385.939	0.47498
318.554	0.9442	138.853	0.06024	328.009	0.60168	327.996	0.8915	333.828	0.11201	385.786	0.45812
318.216	0.94661	139.287	0.06093	327.731	0.59713	327.715	0.89361	333.399	0.10912	385.639	0.47843
317.89	0.94895	139.687	0.06011	327.491	0.61176	327.457	0.89413	332.926	0.10627	385.494	0.4755
317.544	0.9514	140.122	0.05871	327.233	0.60773	327.214	0.89762	332.548	0.10345	385.353	0.47159
317.226	0.95372	140.521	0.05769	326.948	0.60847	326.962	0.90436	332.104	0.10069	385.211	0.46801
316.892	0.95604	140.932	0.06473	326.705	0.60821	326.674	0.90981	331.716	0.09798	385.074	0.46676
316.548	0.95827	141.343	0.06222	326.425	0.62756	326.434	0.90659	331.279	0.0953	384.933	0.46185
316.209	0.96036	141.777	0.06159	326.185	0.62288	326.188	0.9135	330.873	0.09264	384.795	0.45992
315.885	0.96246	142.183	0.06767	325.913	0.63012	325.957	0.91753	330.472	0.09002	384.646	0.45718
315.546	0.96434	142.588	0.06527	325.683	0.63605	325.684	0.91665	330.07	0.08744	384.501	0.45683
315.215	0.96641	143.024	0.06774	325.448	0.63872	325.441	0.91393	329.621	0.08491	384.354	0.45092
314.884	0.96836	143.425	0.06706	325.179	0.63344	325.214	0.91769	329.221	0.08243	384.204	0.45199
314.553	0.97025	143.857	0.07218	324.944	0.64667	324.939	0.92367	328.787	0.07998	384.052	0.44997
314.215	0.97213	144.256	0.07066	324.68	0.64219	324.712	0.92042	328.379	0.07758	383.89	0.44753
313.881	0.97385	144.687	0.07362	324.446	0.64697	324.479	0.92519	327.985	0.0752	383.725	0.4413
313.537	0.9756	145.101	0.07352	324.181	0.65237	324.208	0.92449	327.549	0.07284	383.553	0.44038
313.216	0.97722	145.51	0.07881	323.95	0.65891	323.973	0.93094	327.15	0.07049	383.378	0.43979
312.893	0.97873	145.945	0.07449	323.688	0.66194	323.708	0.93505	326.723	0.06816	383.2	0.43879
312.555	0.98047	146.345	0.08155	323.441	0.66777	323.463	0.92884	326.282	0.0659	383.012	0.43468
312.206	0.98194	146.78	0.07762	323.212	0.67212	323.216	0.93883	325.866	0.06368	382.828	0.43511
311.873	0.98314	147.193	0.0855	322.944	0.67741	322.969	0.93501	325.464	0.06152	382.662	0.43356
311.548	0.98465	147.626	0.08228	322.711	0.67956	322.701	0.93983	325.032	0.05941	382.476	0.43086
311.237	0.98592	148.025	0.08349	322.43	0.68041	322.453	0.93874	324.63	0.05732	382.283	0.42895
310.877	0.98709	148.456	0.08432	322.184	0.68328	322.205	0.9458	324.233	0.05526	382.095	0.42361
310.536	0.98829	148.853	0.08823	321.949	0.68695	321.969	0.94841	323.777	0.05322	381.91	0.42378
310.208	0.98938	149.287	0.08553	321.671	0.68795	321.689	0.94449	323.365	0.05122	381.72	0.4201
309.89	0.99064	149.7	0.08787	321.436	0.70576	321.454	0.94743	322.966	0.04925	381.534	0.4178
309.553	0.99164	150.114	0.09235	321.168	0.69971	321.195	0.94567	322.559	0.04731	381.356	0.41673
309.206	0.9926	150.512	0.09296	320.931	0.70502	320.928	0.94975	322.126	0.04541	381.173	0.41478
308.883	0.99356	150.947	0.0956	320.666	0.70215	320.693	0.9573	321.72	0.04355	380.978	0.41196
308.555	0.99429	151.347	0.09735	320.425	0.70857	320.437	0.95744	321.281	0.04171	380.809	0.40808
308.214	0.99499	151.779	0.09696	320.159	0.71114	320.203	0.95292	320.847	0.03991	380.638	0.40584
307.88	0.99592	152.188	0.1007	319.915	0.71013	319.954	0.95784	320.445	0.03814	380.476	0.4045
307.544	0.9964	152.588	0.10197	319.673	0.72349	319.688	0.96423	320.01	0.03639	380.317	0.40003
307.218	0.99688	153.025	0.10498	319.44	0.71522	319.445	0.95862	319.64	0.03467	380.157	0.39975
306.886	0.99748	153.426	0.10649	319.165	0.73108	319.198	0.96275	319.208	0.03296	379.997	0.39779
306.55	0.9981	153.871	0.10422	318.921	0.7294	318.93	0.96575	318.805	0.03128	379.841	0.39584
306.207	0.99851	154.279	0.11063	318.679	0.73198	318.707	0.96123	318.396	0.02962	379.687	0.39245
305.878	0.99872	154.679	0.11331	318.442	0.72707	318.439	0.96242	317.983	0.028	379.555	0.38998
305.547	0.99908	155.113	0.11429	318.177	0.74156	318.205	0.96236	317.545	0.0264	379.404	0.38869
305.208	0.99959	155.513	0.11443	317.921	0.74725	317.929	0.97155	317.143	0.02484	379.25	0.38525
304.88	0.99967	155.945	0.11711	317.687	0.75421	317.683	0.967	316.705	0.0233	379.094	0.38249
304.548	0.99981	156.345	0.12396	317.41	0.74161	317.439	0.97295	316.298	0.02182	378.939	0.3811
304.205	0.99989	156.779	0.12044	317.16	0.73686	317.208	0.96865	315.851	0.02036	378.78	0.37834
303.88	1	157.193	0.12239	316.927	0.74401	316.961	0.97647	315.449	0.01893	378.623	0.37583
303.545	0.99977	157.627	0.12795	316.684	0.7587	316.685	0.97131	315.046	0.01752	378.461	0.37473
303.209	0.99977	158.022	0.12786	316.406	0.75178	316.45	0.97694	314.613	0.01611	378.303	0.37114
302.874	0.9994	158.433	0.13368	316.157	0.77306	316.204	0.97755	314.212	0.01472	378.138	0.3692
302.554	0.99927	158.865	0.13245	315.923	0.76456	315.926	0.97655	313.781	0.01336	377.972	0.36657
302.214	0.99914	159.275	0.1367	315.68	0.77723	315.664	0.98288	313.378	0.01202	377.802	0.36557
301.876	0.99852	159.712	0.13952	315.425	0.78622	315.433	0.98117	312.955	0.01072	377.633	0.36252
301.536	0.99828	160.112	0.14164	315.157	0.78392	315.19	0.9816	312.515	0.00945	377.451	0.35992
301.209	0.99786	160.546	0.14214	314.913	0.77882	314.945	0.98298	312.107	0.00821	377.281	0.3583
300.866	0.99728	160.946	0.14892	314.669	0.77947	314.68	0.9736	311.677	0.00699	377.105	0.35566
300.544	0.9967	161.376	0.14906	314.433	0.79485	314.436	0.98455	311.269	0.00579	376.928	0.35381
300.217	0.99621	161.779	0.14865	314.16	0.78178	314.195	0.98602	310.831	0.00462	376.75	0.352
299.884	0.99536	162.169	0.15431	313.925	0.78952	313.928	0.97902	310.43	0.00349	376.576	0.35102
299.541	0.99456	162.581	0.15584	313.666	0.81248	313.685	0.9834	310.005	0.0024	376.4	0.3454
299.216	0.99371	163.031	0.15806	313.401	0.80509	313.438	0.99176	309.615	0.00134	376.223	0.34459
298.874	0.9929	163.436	0.15956	313.188	0.80133	313.198	0.98658	309.194	0.000302194	376.061	0.34261
298.541	0.9918	163.846	0.16515	312.913	0.80535	312.93	0.98652	308.802	-0.000735012	375.886	0.34064
298.21	0.99083	164.279	0.16724	312.68	0.80299	312.716	0.98811	308.401	-0.00177	375.706	0.33815
297.874	0.98985	164.677	0.17132	312.434	0.81972	312.44	0.99198	307.952	-0.00282	375.531	0.33421
297.534	0.98884	165.108	0.17676	312.193	0.82463	312.171	0.98984	307.483	-0.00389	375.36	0.33204
297.202	0.98763	165.506	0.17823	311.915	0.82555	311.946	0.98602	307.045	-0.00492	375.183	0.33131
296.866	0.98651	165.942	0.18268	311.676	0.83236	311.68	0.99792	306.585	-0.00587	375.014	0.32934
296.541	0.98531	166.341	0.18039	311.424	0.83991	311.44	0.99414	306.162	-0.00681	374.84	0.32837
296.203	0.98394	166.775	0.18707	311.171	0.83226	311.164	0.99002	305.731	-0.00781	374.672	0.32326
295.875	0.98258	167.177	0.19153	310.905	0.84612	310.882	0.99357	305.363	-0.00878	374.524	0.32146
295.543	0.98103	167.602	0.19151	310.66	0.84101	310.66	0.98987	305.001	-0.00966	374.355	0.32035
295.212	0.97966	168.033	0.19616	310.416	0.84728	310.394	0.9959	304.679	-0.01034	374.187	0.3178
294.872	0.97801	168.43	0.20641	310.146	0.84679	310.1	0.99117	304.308	-0.01082	374.021	0.31593
294.542	0.9761	168.85	0.2023	309.898	0.85222	309.819	0.98958	303.91	-0.01129	373.857	0.31416
294.205	0.97457	169.285	0.20688	309.642	0.86078	309.569	0.99701	303.492	-0.01183	373.695	0.31206
293.87	0.97312	169.686	0.20618	309.384	0.87012	309.321	0.99088	302.97	-0.01242	373.529	0.31152
293.534	0.97106	170.12	0.20762	309.103	0.85541	309.094	0.99298	302.426	-0.01299	373.356	0.30744
293.196	0.96937	170.523	0.21326	308.868	0.86657	308.847	1.00177	301.807	-0.01347	373.19	0.30674
292.865	0.96749	170.957	0.21849	308.589	0.8813	308.623	1	301.222	-0.01389	373.023	0.30324
292.544	0.96553	171.357	0.22006	308.348	0.87003	308.369	0.99519	300.747	-0.01432	372.852	0.30156
292.201	0.96362	171.787	0.22882	308.092	0.88939	308.129	0.99086	300.366	-0.01468	372.687	0.29963
291.876	0.96159	172.198	0.22856	307.826	0.87367	307.873	0.99943	300.147	-0.01498	372.522	0.29834
291.537	0.95935	172.603	0.23492	307.589	0.89241	307.672	1.00032	298.63	-0.01589	372.346	0.29578
291.215	0.9572	173.041	0.23333	307.356	0.8834	307.439	0.99646	297.876	-0.01614	372.181	0.29359
290.865	0.95518	173.446	0.23514	307.102	0.89033	307.182	0.99657	297.22	-0.01637	372.014	0.29194
290.537	0.95283	173.849	0.24327	306.869	0.88819	306.941	0.99254	296.588	-0.01656	371.873	0.28881
290.203	0.95034	174.259	0.24833	306.635	0.8977	306.701	0.99262	296.111	-0.01668	371.702	0.28923
289.869	0.94802	174.69	0.24982	306.401	0.90472	306.418	0.9957	295.522	-0.01673	371.536	0.28653
289.529	0.9458	175.122	0.25377	306.169	0.91126	306.17	0.99489	295.117	-0.01676	371.368	0.28517
289.195	0.94338	175.519	0.25547	305.894	0.8968	305.912	0.99984	294.653	-0.01673	371.199	0.28206
288.864	0.94071	175.951	0.25819	305.651	0.89993	305.677	0.99517	294.274	-0.01668	371.02	0.28136
288.54	0.93824	176.353	0.26473	305.419	0.90456	305.408	0.98695	293.893	-0.01661	370.852	0.2787
288.196	0.93558	176.786	0.2744	305.163	0.90711	305.186	0.99266	293.526	-0.01647	370.686	0.27841
287.871	0.93295	177.169	0.2728	304.894	0.90844	304.913	0.9974	293.149	-0.01629	370.515	0.27563
287.531	0.93015	177.631	0.27572	304.654	0.91078	304.671	0.98919	292.73	-0.01615	370.348	0.27393
287.205	0.92755	178.023	0.28228	304.395	0.92795	304.424	0.98863	292.312	-0.01606	370.209	0.27164
286.865	0.92478	178.45	0.28827	304.161	0.9106	304.16	0.98567	291.876	-0.01599	369.997	0.27165
286.529	0.92204	178.847	0.29325	303.915	0.9314	303.92	0.98625	291.387	-0.01592	369.828	0.2689
286.204	0.9192	179.26	0.29403	303.629	0.9311	303.676	0.98394	290.866	-0.01578	369.66	0.26698
285.859	0.91631	179.708	0.30197	303.388	0.92616	303.433	0.98615	290.346	-0.01557	369.527	0.26566
285.541	0.91331	180.11	0.3102	303.142	0.92197	303.168	0.98574	289.816	-0.01545	369.325	0.26131
285.216	0.91028	180.547	0.30722	302.874	0.9246	302.925	0.98218	289.255	-0.01542	369.192	0.26103
284.867	0.90724	180.946	0.31426	302.636	0.92986	302.682	0.98408	288.769	-0.01539	369.013	0.25882
284.522	0.90398	181.378	0.3143	302.391	0.92965	302.45	0.98793	288.207	-0.01544	368.846	0.25532
284.192	0.90081	181.777	0.32339	302.149	0.94094	302.164	0.9773	287.671	-0.01547	368.676	0.25535
283.866	0.89756	182.187	0.32612	301.888	0.94424	301.931	0.98254	287.155	-0.01539	368.51	0.25271
283.533	0.89432	182.627	0.33307	301.678	0.93852	301.7	0.98039	286.664	-0.01522	368.313	0.25148
283.199	0.8911	183.031	0.33531	301.402	0.94289	301.442	0.98748	286.221	-0.01503	368.147	0.25071
282.862	0.88783	183.469	0.34263	301.174	0.94575	301.172	0.98113	285.755	-0.0148	368.002	0.24739
282.53	0.88449	183.868	0.3489	300.917	0.94168	300.949	0.97802	285.305	-0.0147	367.839	0.24573
282.196	0.88117	184.302	0.35442	300.646	0.94125	300.676	0.97187	284.89	-0.0147	367.679	0.24438
281.863	0.87783	184.711	0.35226	300.442	0.95349	300.441	0.96694	284.435	-0.0147	367.515	0.24206
281.529	0.87422	185.12	0.36255	300.147	0.94349	300.182	0.96813	283.961	-0.0146	367.344	0.24086
281.194	0.87062	185.522	0.36804	299.912	0.95287	299.913	0.9709	283.466	-0.01446	367.165	0.23903
280.87	0.86693	185.954	0.36843	299.66	0.95209	299.667	0.96716	282.972	-0.01429	367.01	0.23615
280.525	0.86338	186.356	0.37322	299.418	0.96932	299.421	0.96583	282.436	-0.01426	366.863	0.2348
280.197	0.85977	186.787	0.38088	299.138	0.95273	299.177	0.96495	281.909	-0.01433	366.698	0.23545
279.861	0.85589	187.199	0.38391	298.894	0.96421	298.912	0.9765	281.388	-0.01435	366.536	0.23267
279.536	0.85226	187.619	0.38928	298.66	0.96658	298.67	0.96709	280.838	-0.01442	366.367	0.23214
279.199	0.84834	188.022	0.39624	298.419	0.96537	298.428	0.96101	280.294	-0.01446	366.183	0.22936
278.862	0.84444	188.455	0.40227	298.142	0.96755	298.185	0.96758	279.756	-0.01446	366.014	0.22804
278.531	0.84076	188.856	0.40226	297.901	0.97781	297.942	0.95862	279.243	-0.01456	365.851	0.22582
278.184	0.83685	189.29	0.4105	297.669	0.96522	297.677	0.95598	278.714	-0.01468	365.681	0.22439
277.861	0.83285	189.691	0.41499	297.402	0.97188	297.418	0.95992	278.193	-0.01478	365.533	0.22323
277.527	0.82898	190.101	0.42593	297.162	0.97557	297.175	0.953	277.7	-0.01488	365.355	0.22163
277.191	0.82519	190.536	0.42264	296.9	0.96872	296.909	0.94986	277.212	-0.01492	365.188	0.2195
276.867	0.82095	190.944	0.43285	296.647	0.98311	296.687	0.944	276.705	-0.01486	365.005	0.21786
276.517	0.8169	191.378	0.43484	296.417	0.97083	296.42	0.95448	276.225	-0.01482	364.838	0.21613
276.189	0.81285	191.778	0.43828	296.187	0.9675	296.177	0.94849	275.719	-0.01479	364.67	0.21519
275.866	0.80877	192.211	0.44726	295.932	0.98287	295.93	0.94754	275.262	-0.0147	364.521	0.21377
275.536	0.80456	192.603	0.45003	295.667	0.9804	295.696	0.94628	274.802	-0.01453	364.34	0.21253
275.19	0.80056	193.044	0.45791	295.421	0.98792	295.408	0.94075	274.226	-0.0143	364.174	0.21167
274.856	0.79661	193.447	0.46239	295.179	0.99205	295.176	0.94155	273.783	-0.01411	364.006	0.20882
274.529	0.7923	193.878	0.47316	294.899	0.97935	294.933	0.94034	273.228	-0.01403	363.838	0.20742
274.185	0.78817	194.276	0.47306	294.655	0.98858	294.687	0.93886	272.738	-0.01405	363.655	0.20704
273.862	0.78404	194.713	0.47438	294.422	0.97666	294.41	0.93803	272.228	-0.01394	363.513	0.20624
273.522	0.77998	195.11	0.48257	294.175	0.98468	294.178	0.93407	271.714	-0.01374	363.354	0.20443
273.19	0.77571	195.543	0.49073	293.895	0.9926	293.934	0.92623	271.247	-0.01355	363.173	0.20254
272.86	0.77143	195.954	0.49358	293.651	0.97717	293.687	0.92813	270.733	-0.01344	362.995	0.20126
272.509	0.76716	196.368	0.49581	293.413	0.99085	293.453	0.92325	270.219	-0.0135	362.829	0.19919
272.188	0.7629	196.767	0.50346	293.173	1	293.165	0.92188	269.706	-0.01377	362.682	0.19549
271.868	0.75839	197.201	0.50911	292.892	0.98635	292.934	0.92081	269.216	-0.01403	362.515	0.19651
271.526	0.75412	197.61	0.52255	292.648	0.98097	292.698	0.91441	268.704	-0.01405	362.337	0.19355
271.184	0.75021	198.023	0.52479	292.436	0.98931	292.42	0.91266	268.188	-0.01393	362.171	0.19264
270.861	0.74578	198.456	0.52347	292.166	0.98905	292.146	0.91773	267.721	-0.0137	362.005	0.1904
270.531	0.74144	198.869	0.5326	291.91	0.99521	291.927	0.91132	267.207	-0.01344	361.824	0.18843
270.198	0.7373	199.27	0.5403	291.639	0.98828	291.666	0.91227	266.694	-0.01328	361.651	0.18718
269.854	0.73296	199.701	0.54151	291.408	1.00548	291.436	0.90962	266.25	-0.01324	361.484	0.18648
269.518	0.72818	200.102	0.55246	291.151	0.98962	291.189	0.90505	265.691	-0.01309	361.315	0.18672
269.191	0.724	200.532	0.55631	290.913	0.9792	290.963	0.90306	265.25	-0.01285	361.151	0.18434
268.856	0.71942	200.932	0.56287	290.67	0.98962	290.69	0.89548	264.76	-0.01256	360.995	0.18193
268.522	0.71505	201.346	0.56863	290.393	0.99707	290.451	0.90172	264.27	-0.01236	360.825	0.18196
268.181	0.71046	201.777	0.5729	290.148	0.99999	290.222	0.89285	263.76	-0.01227	360.66	0.17996
267.865	0.70606	202.179	0.58124	289.904	0.98589	289.965	0.89257	263.259	-0.0123	360.496	0.17968
267.52	0.70138	202.605	0.58411	289.671	0.99322	289.699	0.892	262.724	-0.01241	360.32	0.17801
267.184	0.69718	203.038	0.59096	289.396	0.99627	289.452	0.88917	262.235	-0.01247	360.187	0.17533
266.855	0.69275	203.436	0.59604	289.15	1.00108	289.201	0.89103	261.72	-0.01244	360.008	0.174
266.542	0.68807	203.877	0.60356	288.904	0.98475	288.951	0.88651	261.287	-0.01242	359.844	0.17411
266.19	0.68358	204.287	0.60697	288.675	0.98291	288.683	0.88534	260.703	-0.01251	359.665	0.17101
265.841	0.67904	204.691	0.6177	288.43	0.99729	288.424	0.88944	260.207	-0.01258	359.498	0.17103
265.511	0.67442	205.124	0.62235	288.152	0.99297	288.187	0.87528	259.689	-0.01274	359.365	0.16757
265.188	0.66994	205.525	0.62483	287.908	0.99273	287.938	0.86916	259.24	-0.01298	359.184	0.16988
264.854	0.6653	205.96	0.63583	287.666	0.99848	287.694	0.86872	258.714	-0.01314	359.008	0.16604
264.509	0.66065	206.359	0.63578	287.431	0.99189	287.426	0.86925	258.194	-0.0133	358.842	0.16641
264.184	0.6562	206.794	0.64223	287.162	0.98765	287.21	0.8677	257.65	-0.01345	358.671	0.16505
263.861	0.65157	207.192	0.64516	286.929	0.99286	286.933	0.85445	257.115	-0.01364	358.492	0.16168
263.529	0.64693	207.618	0.64769	286.661	0.98914	286.701	0.8575	256.59	-0.01388	358.341	0.16169
263.191	0.64254	208.018	0.65713	286.409	0.98874	286.444	0.85962	256.125	-0.01409	358.171	0.16183
262.847	0.63797	208.447	0.66332	286.176	0.98706	286.179	0.8565	255.624	-0.01413	357.994	0.1591
262.538	0.6334	208.856	0.66759	285.93	0.98749	285.922	0.85424	255.133	-0.01402	357.809	0.15887
262.185	0.62892	209.298	0.67337	285.654	0.98099	285.69	0.84556	254.645	-0.01385	357.628	0.15829
261.84	0.62452	209.698	0.68474	285.41	0.9828	285.459	0.85046	254.159	-0.01383	357.474	0.15576
261.518	0.61956	210.136	0.6827	285.166	0.97955	285.204	0.84002	253.711	-0.01386	357.279	0.15355
261.182	0.61504	210.515	0.69117	284.899	0.96954	284.938	0.83976	253.217	-0.01392	357.094	0.15277
260.831	0.61046	210.948	0.69316	284.675	0.9724	284.693	0.83711	252.758	-0.01396	356.913	0.15197
260.525	0.60585	211.348	0.70347	284.394	0.97948	284.446	0.83454	252.213	-0.01392	356.759	0.15012
260.186	0.60138	211.781	0.70868	284.151	0.97475	284.198	0.83521	251.706	-0.01403	356.551	0.14784
259.854	0.5968	212.181	0.71181	283.908	0.96677	283.928	0.83091	251.218	-0.01422	356.374	0.14925
259.525	0.59215	212.581	0.71612	283.666	0.96533	283.679	0.82895	250.704	-0.01446	356.196	0.14836
259.186	0.58754	213.016	0.72235	283.403	0.95813	283.432	0.82585	250.28	-0.01465	356.021	0.14555
258.869	0.58301	213.454	0.73001	283.159	0.96338	283.183	0.81845	249.696	-0.01477	355.863	0.1459
258.523	0.57867	213.873	0.73126	282.911	0.96303	282.938	0.81194	249.204	-0.01471	355.695	0.14318
258.172	0.57396	214.274	0.73561	282.647	0.97006	282.67	0.81361	248.685	-0.01444	355.531	0.14204
257.841	0.56942	214.708	0.74388	282.424	0.95695	282.415	0.8092	248.173	-0.01418	355.358	0.14006
257.516	0.5648	215.118	0.74522	282.157	0.94931	282.181	0.80575	247.727	-0.01405	355.201	0.13938
257.181	0.56034	215.526	0.7553	281.913	0.95255	281.95	0.80399	247.151	-0.01391	355.035	0.13729
256.848	0.55556	215.957	0.75747	281.667	0.95797	281.663	0.80612	246.642	-0.01386	354.879	0.13761
256.509	0.55114	216.368	0.76795	281.4	0.93596	281.43	0.7935	246.158	-0.01393	354.756	0.13739
256.184	0.54665	216.768	0.7652	281.145	0.9347	281.176	0.7909	245.674	-0.01381	354.591	0.13588
255.859	0.54205	217.201	0.76925	280.912	0.94516	280.944	0.79669	245.169	-0.01377	354.438	0.13499
255.51	0.53768	217.602	0.78147	280.668	0.93521	280.667	0.78708	244.661	-0.01392	354.276	0.1331
255.18	0.53333	218.05	0.78933	280.39	0.92786	280.422	0.7932	244.219	-0.01414	354.122	0.13205
254.859	0.52915	218.448	0.78559	280.157	0.93129	280.188	0.78063	243.731	-0.01438	353.954	0.13275
254.516	0.52482	218.88	0.79621	279.901	0.92444	279.942	0.77638	243.218	-0.01463	353.801	0.13163
254.189	0.52056	219.279	0.79712	279.663	0.92377	279.684	0.77783	242.71	-0.01464	353.672	0.12954
253.854	0.51668	219.713	0.8044	279.416	0.92551	279.44	0.77217	242.272	-0.01448	353.47	0.12884
253.512	0.51235	220.127	0.81385	279.171	0.92393	279.161	0.77214	241.689	-0.0144	353.327	0.12712
253.185	0.50796	220.525	0.81227	278.937	0.92042	278.915	0.77375	241.266	-0.01448	353.166	0.12672
252.857	0.50352	220.96	0.825	278.682	0.90626	278.685	0.76948	240.751	-0.01461	353	0.12509
252.518	0.49902	221.347	0.83291	278.413	0.90347	278.441	0.76585	240.236	-0.0148	352.809	0.12499
252.178	0.49486	221.78	0.83344	278.169	0.90151	278.162	0.75645	239.722	-0.01495	352.643	0.12379
251.849	0.49016	222.179	0.84031	277.925	0.90551	277.952	0.7541	239.211	-0.015	352.474	0.12229
251.518	0.48573	222.579	0.84665	277.678	0.90903	277.673	0.7573	238.697	-0.01507	352.305	0.12203
251.189	0.48147	223.027	0.84544	277.41	0.89932	277.442	0.74107	238.188	-0.01516	352.158	0.12068
250.861	0.47705	223.433	0.85081	277.157	0.88448	277.194	0.7386	237.721	-0.01513	351.977	0.12063
250.52	0.47242	223.871	0.85966	276.926	0.88063	276.919	0.74383	237.211	-0.01506	351.782	0.11796
250.189	0.46822	224.275	0.86476	276.649	0.88335	276.687	0.74344	236.704	-0.01479	351.612	0.11733
249.85	0.46389	224.709	0.86656	276.404	0.87794	276.431	0.72843	236.193	-0.01445	351.464	0.11759
249.516	0.45939	225.107	0.87082	276.17	0.88107	276.164	0.73486	235.685	-0.01406	351.286	0.11769
249.185	0.45485	225.54	0.87711	275.915	0.86146	275.942	0.72714	235.242	-0.01378	351.116	0.11823
248.855	0.45062	225.936	0.87785	275.65	0.86282	275.672	0.72981	234.755	-0.01357	350.939	0.11411
248.515	0.44618	226.335	0.88037	275.405	0.85755	275.439	0.72732	234.246	-0.01347	350.774	0.11323
248.171	0.44173	226.781	0.88295	275.162	0.86051	275.185	0.71889	233.736	-0.0134	350.605	0.1133
247.847	0.43768	227.185	0.89086	274.93	0.86439	274.951	0.7077	233.181	-0.01351	350.465	0.11245
247.524	0.43337	227.621	0.89209	274.658	0.84435	274.676	0.70922	232.736	-0.01357	350.304	0.10974
247.184	0.42927	228.047	0.89927	274.425	0.85128	274.444	0.71004	232.201	-0.01367	350.126	0.11032
246.848	0.42499	228.458	0.9021	274.18	0.84765	274.165	0.70296	231.69	-0.01376	349.962	0.10766
246.516	0.42103	228.866	0.90665	273.907	0.84	273.926	0.70233	231.201	-0.01381	349.784	0.10469
246.183	0.41682	229.296	0.90477	273.673	0.83638	273.693	0.69795	230.69	-0.01395	349.655	0.10771
245.859	0.41265	229.693	0.90957	273.419	0.83459	273.454	0.69486	230.179	-0.01415	349.48	0.10531
245.514	0.4085	230.126	0.91441	273.155	0.82127	273.179	0.6966	229.733	-0.01432	349.314	0.10594
245.179	0.40426	230.526	0.91299	272.91	0.81289	272.932	0.68835	229.244	-0.01439	349.15	0.10527
244.853	0.40008	230.961	0.91849	272.664	0.8132	272.691	0.68463	228.669	-0.01444	348.96	0.10247
244.528	0.39615	231.363	0.91626	272.41	0.80001	272.444	0.6818	228.245	-0.01452	348.798	0.10167
244.176	0.3921	231.798	0.92454	272.165	0.80041	272.209	0.68153	227.734	-0.01469	348.665	0.10085
243.834	0.38777	232.196	0.91425	271.898	0.78973	271.925	0.67686	227.222	-0.01491	348.501	0.1013
243.517	0.38392	232.597	0.92545	271.652	0.78542	271.675	0.67201	226.713	-0.01525	348.312	0.09967
243.182	0.37977	233.041	0.92302	271.407	0.7862	271.425	0.66666	226.201	-0.01556	348.148	0.09901
242.856	0.37578	233.452	0.93725	271.166	0.78091	271.179	0.65281	225.686	-0.01586	347.983	0.09621
242.51	0.37195	233.864	0.93139	270.92	0.78635	270.908	0.66303	225.178	-0.01625	347.812	0.09627
242.185	0.36817	234.262	0.93684	270.642	0.7785	270.683	0.65086	224.666	-0.01656	347.671	0.09618
241.855	0.36425	234.696	0.94004	270.409	0.77667	270.42	0.64971	224.201	-0.01675	347.456	0.09624
241.522	0.36022	235.107	0.93693	270.165	0.77032	270.176	0.6472	223.69	-0.01683	347.324	0.09624
241.188	0.35637	235.539	0.94334	269.919	0.75655	269.932	0.64332	223.178	-0.0168	347.156	0.09237
240.848	0.35257	235.953	0.94325	269.642	0.75332	269.667	0.63988	222.735	-0.01662	346.976	0.09374
240.514	0.34878	236.353	0.94404	269.397	0.7569	269.414	0.63467	222.196	-0.0166	346.834	0.0922
240.184	0.34497	236.788	0.95559	269.163	0.7539	269.183	0.63642	221.75	-0.01672	346.644	0.0919
239.855	0.34131	237.189	0.95169	268.908	0.74872	268.942	0.6321	221.234	-0.01689	346.481	0.09067
239.52	0.33764	237.624	0.95278	268.642	0.74396	268.696	0.62596	220.731	-0.01701	346.299	0.09133
239.192	0.33392	238.047	0.95143	268.398	0.74293	268.433	0.6314	220.202	-0.01704	346.134	0.08887
238.85	0.33036	238.472	0.95477	268.156	0.74354	268.177	0.62423	219.69	-0.01683	345.957	0.0903
238.528	0.32657	238.863	0.95279	267.92	0.74711	267.941	0.61957	219.157	-0.01667	345.826	0.08901
238.185	0.32288	239.29	0.95294	267.668	0.75152	267.687	0.61455	218.632	-0.01647	345.651	0.08887
237.853	0.31922	239.688	0.95504	267.437	0.74617	267.442	0.61144	218.117	-0.01621	345.488	0.08636
237.52	0.31566	240.099	0.95724	267.189	0.74918	267.196	0.60904	217.607	-0.01592	345.311	0.08465
237.196	0.3121	240.538	0.9562	266.939	0.73345	266.916	0.59841	217.104	-0.01565	345.132	0.08495
236.859	0.30843	240.954	0.95451	266.666	0.73352	266.682	0.60193	216.608	-0.01533	344.967	0.0858
236.516	0.30515	241.39	0.96661	266.402	0.72714	266.437	0.59996	216.181	-0.01507	344.804	0.08411
236.174	0.30157	241.791	0.96492	266.158	0.72334	266.157	0.58934	215.689	-0.01476	344.67	0.08337
235.86	0.29819	242.203	0.97249	265.864	0.71611	265.909	0.59117	215.221	-0.01453	344.482	0.0834
235.525	0.29467	242.613	0.97847	265.609	0.71831	265.656	0.58503	214.746	-0.01438	344.318	0.08059
235.19	0.29126	243.043	0.97247	265.353	0.71873	265.399	0.58019	214.242	-0.01445	344.149	0.08174
234.858	0.28786	243.448	0.96874	265.098	0.70714	265.154	0.57815	213.737	-0.01459	343.982	0.08075
234.516	0.28462	243.888	0.97331	264.853	0.68678	264.886	0.58284	213.223	-0.01474	343.827	0.07962
234.194	0.28111	244.294	0.9782	264.611	0.70611	264.608	0.5726	212.705	-0.01472	343.66	0.07811
233.86	0.27779	244.698	0.97995	264.355	0.69518	264.357	0.57188	212.159	-0.01468	343.494	0.077
233.516	0.2747	245.13	0.97605	264.12	0.68893	264.115	0.56875	211.711	-0.01456	343.326	0.076
233.187	0.27129	245.53	0.98262	263.887	0.68701	263.872	0.56787	211.2	-0.01449	343.137	0.07559
232.855	0.26777	245.957	0.98062	263.649	0.67881	263.606	0.56066	210.71	-0.01447	342.969	0.07437
232.522	0.26461	246.355	0.98868	263.377	0.67986	263.382	0.54829	210.201	-0.01445	342.803	0.07507
232.198	0.26158	246.79	0.98581	263.148	0.67034	263.139	0.55724	209.694	-0.01431	342.668	0.07314
231.86	0.25837	247.2	0.98751	262.913	0.66474	262.918	0.54166	209.188	-0.01416	342.493	0.0733
231.532	0.25522	247.614	0.98266	262.669	0.65635	262.68	0.55406	208.68	-0.01403	342.312	0.07323
231.187	0.25228	248.027	0.98219	262.41	0.64927	262.424	0.54006	208.173	-0.0138	342.144	0.07101
230.86	0.24929	248.459	0.99243	262.135	0.65318	262.153	0.54156	207.733	-0.01365	341.965	0.06925
230.529	0.24615	248.858	0.9905	261.888	0.64213	261.914	0.53701	207.223	-0.0136	341.8	0.07163
230.19	0.24316	249.292	0.98681	261.644	0.63715	261.683	0.53112	206.717	-0.01355	341.664	0.06867
229.854	0.24005	249.712	0.99868	261.411	0.63936	261.438	0.52818	206.204	-0.01351	341.494	0.06731
229.529	0.23703	250.114	0.99033	261.132	0.62691	261.159	0.52378	205.695	-0.01354	341.314	0.06908
229.186	0.23405	250.549	1	260.922	0.62352	260.946	0.51854	205.293	-0.01342	341.14	0.06834
228.862	0.23102	250.95	0.99176	260.625	0.61994	260.655	0.51502	204.69	-0.0133	341.01	0.06631
228.524	0.22795	251.382	0.98346	260.381	0.60939	260.409	0.51369	204.179	-0.01329	340.83	0.06545
228.197	0.22515	251.782	0.98155	260.14	0.61183	260.193	0.50839	203.687	-0.01323	340.646	0.06545
227.857	0.22232	252.216	0.97808	259.897	0.60866	259.923	0.50132	203.245	-0.01319	340.457	0.06524
227.529	0.2194	252.615	0.97773	259.668	0.58645	259.676	0.50089	202.665	-0.01327	340.29	0.06522
227.194	0.21674	253.029	0.98866	259.393	0.5912	259.432	0.50501	202.23	-0.01339	340.149	0.06464
226.856	0.21405	253.471	0.98086	259.152	0.5845	259.189	0.49824	201.699	-0.01355	339.977	0.06475
226.526	0.21132	253.882	0.98855	258.91	0.57709	258.912	0.49872	201.183	-0.01376	339.814	0.06214
226.188	0.2085	254.281	0.98482	258.665	0.57425	258.67	0.49375	200.669	-0.01395	339.651	0.06157
225.858	0.20576	254.723	0.99275	258.387	0.56547	258.425	0.49205	200.246	-0.01419	339.478	0.06048
225.52	0.20297	255.12	0.98494	258.152	0.56797	258.165	0.48524	199.733	-0.01453	339.339	0.0611
225.197	0.20032	255.521	0.97513	257.908	0.55375	257.908	0.47854	199.22	-0.01479	339.142	0.06062
224.861	0.19756	255.97	0.98198	257.662	0.55602	257.677	0.47563	198.709	-0.01495	338.98	0.06092
224.517	0.19489	256.352	0.97932	257.383	0.53991	257.435	0.47753	198.199	-0.01509	338.824	0.05841
224.189	0.19234	256.774	0.97823	257.138	0.54435	257.191	0.47074	197.689	-0.01522	338.656	0.05879
223.866	0.18985	257.188	0.97751	256.891	0.52798	256.957	0.46984	197.245	-0.01549	338.491	0.05742
223.526	0.18753	257.635	0.96641	256.648	0.52332	256.667	0.46847	196.737	-0.0158	338.325	0.05776
223.191	0.18476	258.032	0.96249	256.413	0.50884	256.433	0.459	196.228	-0.0161	338.148	0.05616
222.86	0.18237	258.431	0.96674	256.168	0.52712	256.188	0.45731	195.717	-0.01647	338.001	0.05551
222.541	0.17994	258.854	0.96807	255.891	0.51955	255.944	0.44618	195.208	-0.01687	337.837	0.05513
222.194	0.17746	259.279	0.9608	255.632	0.50222	255.681	0.45408	194.695	-0.01726	337.668	0.05535
221.854	0.17503	259.651	0.9586	255.423	0.50075	255.439	0.4456	194.293	-0.01764	337.489	0.05451
221.519	0.17253	260.108	0.9618	255.147	0.49565	255.161	0.44935	193.715	-0.01779	337.312	0.05491
[truncated: 1,547 more rows]
